# Supplementary material for: Bioinformatics analysis and validation of mesenchymal stem cells related gene MT1G in osteosarcoma
Source: Aging (Albany NY). 2024 May 13;16(9):8155–70. doi: 10.18632/aging.205809 (PMC11131992; doi:10.18632/aging.205809)
Supplement: Supplementary Table 1 [file aging-16-205809-s002.xls]

## Sheet: Table S1
Supplementary Table 1. The differentially expressed genes in GSE33382 data set.
Up	Down
MT1F	LOC441869
MT1X	LOC401115
MT1A	PLXNA2
MT1M	KIAA1202
LOC647710	ZNF218
SNAP29	C1orf48
MT2A	RCOR3
VPS72	MGC10992
THEM4	GPR162
LOC643319	FMOD
ZCCHC9	PEX11G
MAP2K1	LEPREL2
NDUFB6	EDARADD
LOC644682	MTR
CTNNAL1	OR5AK2
MT1E	SLC5A5
SOCS4	FLJ36144
C20orf127	TRIB2
PIGY	SPG3A
ACADM	COG2
C1orf77	CPXM
LOC643069	DCD
COPA	AP4M1
ANKRD13C	SLC25A23
MRPS18C	RAB3GAP2
LOC400723	FLJ45121
PAGE2	LOC648245
KIAA1411	EPHB4
FAM96A	TPO
VPS45A	LOC653539
KTI12	CYLN2
GPSM2	PRSS27
TRSPAP1	PHC1
FLJ13576	NRXN2
LOC648438	LOC642282
RWDD3	MOSC2
MRPL35	EFEMP2
PRCC	NAGLU
SF3B4	FBXL10
MGC4825	MGC42174
GNG5	NPDC1
LOC653229	TLE6
C6orf168	FAM92B
ZZZ3	ABCA7
STK23	KCNK4
C6orf142	LOC389833
KIF2	CCDC8
MAGEA6	CAPN5
MAGEA3	VILL
LRRC40	SAPS2
SFT2D1	MAP6
LOC400890	LOC652697
ILF2	SPTBN4
SLN	RGS5
LOC653088	SPRY1
SSX3	DISC1
MAGOH	INMT
PRPF3	C17orf59
YY2	RBM12
SYN1	HEXIM2
CRI2	P11
BIVM	PUNC
REEP1	LOC652505
SH2D2A	CCND1
KRTCAP2	PALM
DMRTA1	OR5B17
LYSMD1	ZNF672
SSX6	ZNF692
KIAA0467	SPATA13
LOC652191	EGFL9
LOC341604	ADAMTS9
PAGE5	PLXND1
MEF2D	PPFIA2
GTF2B	CYP4F2
SSX8	PLEKHA8
OSBPL9	LOC347119
MCL1	C17orf68
LOC441461	TRAF5
LOC645413	HTR2A
TBCA	FAM80B
LOC644386	CNIH3
LOC613212	FLJ38969
SCNM1	BRD3
FLJ21125	SLC5A9
BOLA3	LOC643237
CDKN2A	CARD9
LOC84661	POMT1
SEC61G	SETBP1
RIOK2	CFLAR
LOC642017	LOC643302
TARSL1	C10orf65
MRPL40	NVL
NME7	HES1
LOC653723	RAB24
HEAB	SMOC2
BTF3L4	LAMB2
LOC642153	CNTROB
LOC653171	DLG4
FLJ25422	TSPAN16
FLJ14503	CFH
TAGLN2	LOC647234
LOC648140	IFNA17
TMEM40	EPHA4
LOC348840
CCL28
CHD1L
TMEM67
LOC653867
PIGM
DERL1
CSPG6
MORC1
RCHY1
HDGF
BCL10
LOC653310
SSX5
NIFIE14
LOC150223
MTHFS
KIAA0776
FIGNL1
LOC653809
SQLE
AP3B1
LOC653219
KIAA0895
LTB4DH
TM2D1
PYGO2
EIF2S3
PAGE2B
mimitin
XAGE1
