# Supplementary material for: Bioinformatics analysis and validation of mesenchymal stem cells related gene MT1G in osteosarcoma
Source: Aging (Albany NY). 2024 May 13;16(9):8155–70. doi: 10.18632/aging.205809 (PMC11131992; doi:10.18632/aging.205809)
Supplement: Supplementary Table 2 [file aging-16-205809-s003.xls]

## Sheet: Table S2
Supplementary Table 2. The differentially expressed genes in TARGET data set.
Up	Down
MT1X	CCND1
MT1F	MCTP2
MT1H	EVA1A
MT1M	CEP135
MT1E	TOX2
CTPS1	CLIP2
HIST1H2AD	CTB-40H15.4
ENHO	GZMA
SPICE1	RP1-151B14.6
MLLT3	UNC5CL
FOCAD	RP11-396B14.2
MIR497HG	SEZ6L2
UCHL3	F2R
RP1-86C11.7	POU2F2
SH2D4A	FGF7
SIGMAR1	ZNF208
HIST1H1PS1	AC079630.4
STOML2	THA1P
METAP1	BCAR1P2
MT1DP	HRH2
HIST1H2BJ	EXT1
HIST1H2BPS2	AC093616.4
HN1	FCRLB
C8orf33	COL5A3
CDCA8	RP11-503N18.4
MT2A	RP11-626G11.4
PTPN3	HMGA2
RNF121	ESRRB
GPER1	RP11-307C18.1
STT3A	GCNT4
DDX23	CNR1
KCNMA1	RP11-332H17.1
INTU	MITF
TMEM47	ILDR1
PLS1	GLP2R
SLC16A1	Z83844.1
RP1-34B20.4	RP11-80H8.4
CD320	NHS
PSMG1	LINC00578
SNRNP40	SYN3
FAM162A	SV2C
TIMM8B	JAK3
CDKN2A	LYPD6B
MT1L	SH3RF3-AS1
HIST1H3D	CU459211.1
PIGF	LINC01422
KLHL25	ACSM4
CDKN3	TRIB2
ALG1L12P	SEPT7P2
MRPS18C	RP11-426C22.5
WDR4	IL27RA
LSMEM2	CDIPT-AS1
POLR1E	RP11-433P17.3
SRPRB	EIF4E3
FAM189A2	LINC00543
CDC20	RP3-337H4.10
GOSR2	RP11-366L20.3
PRDX4	SH3RF3
HIST1H4D	PDE3A
ATPAF1	KLKB1
SCARB1	METTL20
HIST1H2AL	CTD-2553C6.1
RP11-196G18.22	AC116614.1
CHID1	AC003973.3
EI24	ANKK1
DPH2	ZNF676
HIST2H2BC	PEX26
CKMT2	TRERF1
RCC1	GS1-304P7.2
KCNJ3	ZFPM2-AS1
SLCO5A1	ST5
SLC39A14	AKT3
FAM136A	CCND2-AS1
XPO7	RP11-114G22.1
HIST1H2APS3	LINC01336
HIST1H3G	AMIGO2
FAM166B	DRD2
HYOU1	KIF21B
MTAP	RNU6ATAC18P
EPHA6	TGFB1I1
KIAA1161	PODNL1
CGREF1	CTD-3037G24.4
CKS2	USP43
ACTR3B	AC005330.2
NEURL1B	DUXAP8
LPL	SEPT7-AS1
RPUSD4	LILRB3
HIST2H4A	RP11-635L1.3
MLEC	ELFN2
NCLN	RP11-90O23.1
RP11-660L16.2	RP11-221N13.3
MAK16	C19orf38
NOLC1	PCNXL2
PBK	SNAP25
KLK14	AC064875.2
RP11-977B10.2	APELA
PSD3	CCDC75P1
H2AFZ	ASGR1
TMEM104	RNU6-1025P
CDK5RAP2	SPAG17
HIST1H2BG	RP11-106E15.1
ARMC7	METTL9
IARS	CTC-325H20.4
HSPA4L	TSHZ3
KDM1A	RP11-366L20.2
LSM7	KIAA2012
SOD1	C19orf52
TIMM13	RP11-514D23.3
RP11-243M5.2	RNU6-314P
SMKR1	RP11-181K3.4
MRTO4	VN1R80P
CHAC2	RPSAP52
RP11-729L2.2	AVIL
SELENBP1	LTB4R
ANO5	RP11-589P10.5
MINOS1P3	LRRN4
RNU6-13P	CEACAM21
HSPB11	TIMP3
SPECC1	RBAKDN
SRPR	RP11-157D23.2
CDH2	CTC-251I16.1
APTX	TLCD2
HIST2H2BF	C9orf171
BIRC5	CREBRF
MIR200A	GATA2-AS1
PRDX2	TMED10P2
LZTS1	C6orf226
POLE3	RP11-1080G15.2
PRPF3	DLK2
INTS10	SPINK9
IFRD2	TRIM67
TENM1	RP3-337H4.8
MAD2L1	CCDC71L
NSUN4	GPR141
AC144568.4	MIR218-1
LRRC59	RP1-90L6.3
WDR77	AC093850.2
RP11-243M5.3	ACRC
TOMM5	BNIP3P28
PRPF38A	SLAMF6
TRIT1	RP11-338N10.2
NDC1	LA16c-83F12.6
CADM1	PCDHA5
RP11-613M10.6	ITGA9
SLC35G1	MUC12
AC015933.2	LAMC1
VDAC3	AC007099.2
FKBP11	SNX29
PPME1	RNA5SP395
HIST2H2BD	MIR3649
KLHL13	RP11-666A8.11
RRP1	DUSP18
ABCF2	EPM2AIP1
SGMS2	TRBV12-3
MT1JP	LINC01449
CD24P4	TPRG1
GANAB	CRIP3
ADH5	GBX2
AK2	RP11-397C18.2
SEC61A1	RP1-309I22.2
	TACR1
	BNIP3P27
	RP11-372B4.3
	SLC30A8
	NLRP11
	LAMA4
	PRSS27
	HPCA
	SULT1C2
	LINC01278
	IL2RB
	CLUAP1
	AL020997.1
	LINC01091
	RP11-638I2.4
	RP11-764K9.4
	RP11-483K5.2
	RP3-495K2.4
	ZNF267
	MGC39584
	AP006222.2
	C5orf49
	RP11-1151B14.5
	SLCO3A1
	BCL10
	ZCCHC5
	HDAC7
	RP5-940J5.8
	RNU6-483P
	RP5-966M1.6
	ARL14EP
	RP3-333H23.9
	RN7SL789P
	RP11-428G5.5
	CTB-30L5.1
	NTF3
	FRS3
	AC102953.4
	RP11-320A16.1
	CCDC147-AS1
	RNU6-946P
	C19orf84
	RAB5A
	GPR126
	GATA6-AS1
	LA16c-380H5.2
	RP11-157G21.2
	SPEF1
	SIRPAP1
	CTC-235G5.3
	MAT1A
	VASP
	TLE3
	FGF7P2
	BCL11A
	CTD-2201E9.4
	RP11-264B17.3
	RP11-123K19.1
	TSC2
	RP11-613H2.2
	AC018878.3
	CTC-277H1.7
	ANO3
	CES2
	CTD-3094K11.1
	APLF
	RP11-556H2.3
	MKRN9P
	ZMAT1
	MKRNP2
	RP11-17G12.2
	ALPK2
	CSMD1
	AC114730.2
	NPTXR
	RP11-145M4.2
	PPP1R18
	BACE2
	AP001434.2
	KIAA1551
	LOH12CR2
	RP11-146E13.8
	FOXF1
	CTD-3138F19.1
	CNTNAP3B
	RP11-1099M24.8
	SH3TC1
	RP11-44F14.6
	AC097506.1
	RP11-467J12.4
	RASSF5
	AZGP1
	RP11-1149O23.2
	VN1R85P
	AC092574.2
	EID2B
	CFAP69
	RP4-775C13.3
	MIR656
	SUGCT
	OR2AG2
	RP5-998N21.4
	PTPN1
	FAM57B
	MIR6124
	IL1RAP
	RP11-469L4.1
	ATP5A1P2
	CTC-303L1.2
	EFCAB13
	RP11-85G21.3
	RNU6-1203P
	SH3BP1
	CD22
	RP11-667F14.1
	AC064874.1
	TMEM130
	GLIPR1L2
	CNN1
	CCND2-AS2
	TRPA1
	RP11-73O6.3
	INHBA
	CTB-129P6.11
	ERO1LB
	RN7SL740P
	ZNF833P
	AP003068.23
	SMOC1
	RP11-217C7.1
	MKLN1-AS
	RP11-717A5.1
	C5orf17
	POLN
	DNAH2
	ZNF469
	KRT4
	ZNF812
	CACNA2D2
	BARHL1
	RGL2
	GPR35
	SLC4A3
	PSCA
	AC114763.1
	EPOR
	PGPEP1
	MTATP6P2
	RP11-146F11.3
	MIR4435-1HG
	RP11-762E8.1
	CPM
	SIRPG
	ZNF281
	FAM169A
	EFHB
	ALDH1A2
	XXbac-BPG299F13.16
	ALS2CR12
	AC112721.2
	LAMB1
	TRABD2A
	AC008073.7
	SFRP1
	CLEC2D
	ADORA2A
	RP4-614O4.13
	LPPR2
	CYTL1
	DPYS
	IER5
	CTD-2126E3.4
	RP11-645C24.6
	DLC1
	RP11-483C6.1
	RP11-608O21.1
	CLDN6
	RP3-461P17.9
	RP1-102E24.6
	CACNA1C-AS1
	RP11-499F3.1
	PSMC1P12
	RP3-495K2.2
	TPST2
	KLHDC9
	LINC01101
	C3orf20
	HCP5B
	GUSBP12
	ITGB5-AS1
	RP11-843A23.1
	DUSP16
	RP11-933H2.4
	MIR138-1
	SLC38A2
	SRP72P2
	RP11-190A12.8
	PDLIM7
	LINC00271
	RP11-230G5.2
	WHAMML1
	NFATC2
	GATA2
	RP11-365H8.2
	IGFL4
	RP11-492I21.1
	RP11-329J18.3
	L3MBTL4
	EFCAB1
	CREB5
	RP11-556O15.1
	RP11-1103G16.1
	MATN3
	ARHGEF40
	AL121578.7
	RP11-443C10.1
	SPRED1
	RP11-468E2.11
	PLB1
	RP11-1H15.2
	RNU6-795P
	EPYC
	RP11-729I10.2
	ONECUT3
	RNU6-986P
	CCDC116
	ADAMTS15
	RP11-774O3.3
	MYH14
	CYP2D7
	ACKR2
	CTA-963H5.5
	CFAP221
	SEMA3F-AS1
	RP3-406P24.5
	MIR4304
	RP11-624J12.1
	CATIP-AS2
	RP11-86K22.2
	CYP8B1
	CDH20
	TXK
	MEIS3
	FAM107B
	CTB-33O18.1
	LSM3P3
	RP11-133F8.2
	CARD8-AS1
	MIR100HG
	RP11-493L12.5
	ABCC10
	RP11-459D22.1
	INPP5J
	SEMA6B
	CCDC64
	AC061992.2
	RP11-676B18.1
	GZMK
	AC007131.1
	RP11-401O9.4
	KCNC3
	CCDC159
	CMTM1
	DBX2
	GDAP1L1
	LUCAT1
	RNU4-36P
	RP11-6B19.1
	RP11-624D11.2
	RP11-986G18.2
	DPY19L2P4
	PCDHA1
	EPHA1
	RP11-413H22.2
	AC016735.2
	PRODH2
	RP13-36G14.3
	RP13-143G15.4
	VAMP2
	EFNB1
	RP11-429A20.4
	ARHGAP42P1
	RP11-109J4.1
	RP11-146E13.5
	ITM2A
	TANK
	STK17A
	NUAK2
	AC019100.3
	AP000797.1
	RP11-3K16.2
	ABLIM3
	L3MBTL4-AS1
	RPS6KA2
	CTC-231O11.1
	AC118758.1
	LRRC63
	ACTG1P11
	KB-1183D5.14
	AC108059.1
	S100A3
	RP13-492C18.2
	TMBIM4
	C20orf85
	RP11-532F6.3
	RP11-1055B8.1
	RAP1BP1
	AC017002.2
	AC109826.1
	WBP2NL
	RP11-153M7.3
	C20orf194
	RNU6-427P
	ADD1
	RP11-298E9.5
	COLQ
	GPC5
	RNU6-789P
	STK32B
	GABRR3
	RPL7AP10
	ATP6V0CP2
	RP11-89K11.1
	RP11-417F21.2
	ADCY2
	AC092910.1
	RNU6-226P
	SSH1
	EIF4EBP1P1
	LHX1
	RP11-326C3.7
	TGFBR2
	RASA4CP
	AC064834.2
	SNTG2
	VSIG1
	KRT86
	HFE
	AC068196.1
	STK38L
	PDE4B
	RP5-858L17.1
	HIF3A
	RP11-582E3.4
	PIGUP1
	RP1-209A6.1
	RP11-415F23.4
	MGAT3
	CTC-203F4.2
	CTD-3093B17.2
	NOVA1
	HIVEP3
	AC009961.5
	MGLL
	HEXA-AS1
	HHAT
	AC002076.10
	RNU7-154P
	RP11-338N10.1
	PAK7
	CTD-2134P3.2
	PMFBP1
	S1PR2
	ACSS2
	EGFLAM
	RP11-212P7.2
	SNORA62
	CTD-3080F16.3
	LINC01524
	ARAP3
	SPATS1
	FKBP4P7
	PHYHIPL
	CHRNA6
	LINC00702
	CCDC102B
	RNU6-450P
	RILP
	CNN2P3
	SYCP2
	RP11-111A21.1
	XXbac-B135H6.18
	RP11-624A21.1
	SEL1L3
	IL2RA
	MED28P7
	MIXL1
	AC010894.5
	HES1
	RP11-478C6.6
	ZNF488
	OR1G1
	RP11-620J15.4
	SLCO6A1
	TRAJ29
	RP5-1063M23.1
	CTA-256D12.11
