# Supplementary material for: Bioinformatics analysis and validation of mesenchymal stem cells related gene MT1G in osteosarcoma
Source: Aging (Albany NY). 2024 May 13;16(9):8155–70. doi: 10.18632/aging.205809 (PMC11131992; doi:10.18632/aging.205809)
Supplement: Supplementary Table 3 [file aging-16-205809-s004.xls]

## Sheet: Table S3
Supplementary Table 3. The results of KEGG analysis in GSE33382 data set.
geneSet	description	size	overlap	expect	enrichmentRatio	pValue	FDR	userId
hsa04978	Mineral absorption	51	6	0.443835	13.5186	4.55e-06	0.00148431	MT1F;MT1X;MT1A;MT1M;MT2A;MT1E
hsa05219	Bladder cancer	41	3	0.356808	8.40788	0.00529766	0.706861	MAP2K1;CDKN2A;CCND1
hsa00450	Selenocompound metabolism	17	2	0.147945	13.5186	0.00932348	0.706861	MTR;INMT
hsa00670	One carbon pool by folate	20	2	0.174053	11.4908	0.012809	0.706861	MTR;MTHFS
hsa05163	Human cytomegalovirus infection	225	6	1.95809	3.06421	0.0131408	0.706861	MAP2K1;GNG5;CDKN2A;CCND1;TRAF5;IFNA17
hsa05223	Non-small cell lung cancer	66	3	0.574374	5.22308	0.0195031	0.706861	MAP2K1;CDKN2A;CCND1
hsa00563	Glycosylphosphatidylinositol (GPI)-anchor biosynthesis	25	2	0.217566	9.19262	0.0196692	0.706861	PIGY;PIGM
hsa04917	Prolactin signaling pathway	70	3	0.609185	4.92462	0.022767	0.706861	MAP2K1;SOCS4;CCND1
hsa05214	Glioma	71	3	0.617887	4.85525	0.0236267	0.706861	MAP2K1;CDKN2A;CCND1
hsa04115	p53 signaling pathway	72	3	0.62659	4.78782	0.0245039	0.706861	CDKN2A;CCND1;RCHY1
hsa05218	Melanoma	72	3	0.62659	4.78782	0.0245039	0.706861	MAP2K1;CDKN2A;CCND1
hsa05212	Pancreatic cancer	75	3	0.652698	4.59631	0.0272405	0.706861	MAP2K1;CDKN2A;CCND1
hsa05220	Chronic myeloid leukemia	76	3	0.6614	4.53583	0.0281877	0.706861	MAP2K1;CDKN2A;CCND1
hsa04371	Apelin signaling pathway	137	4	1.19226	3.35497	0.0310065	0.722009	MAP2K1;GNG5;MEF2D;CCND1
hsa04151	PI3K-Akt signaling pathway	354	7	3.08073	2.27219	0.0332717	0.723106	THEM4;MAP2K1;GNG5;MCL1;CCND1;LAMB2;IFNA17
hsa05216	Thyroid cancer	37	2	0.321998	6.21123	0.040857	0.832461	MAP2K1;CCND1
hsa05222	Small cell lung cancer	93	3	0.809345	3.7067	0.046927	0.869832	CCND1;TRAF5;LAMB2
hsa04064	NF-kappa B signaling pathway	95	3	0.826751	3.62866	0.0494526	0.869832	BCL10;TRAF5;CFLAR
hsa04630	JAK-STAT signaling pathway	162	4	1.40983	2.83723	0.0520599	0.869832	SOCS4;MCL1;CCND1;IFNA17
hsa01522	Endocrine resistance	98	3	0.852858	3.51758	0.0533639	0.869832	MAP2K1;CDKN2A;CCND1
hsa04668	TNF signaling pathway	110	3	0.95729	3.13385	0.0704389	1	MAP2K1;TRAF5;CFLAR
hsa05320	Autoimmune thyroid disease	53	2	0.46124	4.33614	0.0774281	1	TPO;IFNA17
hsa05167	Kaposi sarcoma-associated herpesvirus infection	186	4	1.61869	2.47113	0.078105	1	MAP2K1;GNG5;CCND1;IFNA17
hsa04726	Serotonergic synapse	115	3	1.0008	2.99759	0.0782004	1	MAP2K1;GNG5;HTR2A
hsa05200	Pathways in cancer	526	8	4.57759	1.74765	0.0845731	1	MAP2K1;GNG5;CDKN2A;CCND1;TRAF5;HES1;LAMB2;IFNA17
hsa05213	Endometrial cancer	58	2	0.504753	3.96233	0.0903831	1	MAP2K1;CCND1
hsa04142	Lysosome	123	3	1.07042	2.80263	0.0913627	1	AP4M1;NAGLU;AP3B1
hsa04370	VEGF signaling pathway	59	2	0.513456	3.89518	0.093047	1	MAP2K1;SH2D2A
hsa05169	Epstein-Barr virus infection	201	4	1.74923	2.28672	0.097161	1	CCND1;TRAF5;HES1;IFNA17
hsa05203	Viral carcinogenesis	201	4	1.74923	2.28672	0.097161	1	GTF2B;CDKN2A;CCND1;TRAF5
hsa04140	Autophagy	128	3	1.11394	2.69315	0.100031	1	SNAP29;MAP2K1;CFLAR
hsa05162	Measles	132	3	1.14875	2.61154	0.107197	1	CCND1;RCHY1;IFNA17
hsa03040	Spliceosome	134	3	1.16615	2.57256	0.110854	1	SF3B4;MAGOH;PRPF3
hsa05221	Acute myeloid leukemia	66	2	0.574374	3.48205	0.112303	1	MAP2K1;CCND1
hsa05170	Human immunodeficiency virus 1 infection	212	4	1.84496	2.16807	0.112407	1	MAP2K1;GNG5;TRAF5;IFNA17
hsa04210	Apoptosis	136	3	1.18356	2.53473	0.11456	1	MAP2K1;MCL1;CFLAR
hsa05211	Renal cell carcinoma	69	2	0.600482	3.33066	0.120851	1	MAP2K1;PRCC
hsa04662	B cell receptor signaling pathway	71	2	0.617887	3.23684	0.126637	1	MAP2K1;BCL10
hsa05161	Hepatitis B	144	3	1.25318	2.39391	0.129843	1	MAP2K1;CCND1;IFNA17
hsa04918	Thyroid hormone synthesis	74	2	0.643995	3.10561	0.135439	1	SLC5A5;TPO
hsa05224	Breast cancer	147	3	1.27929	2.34505	0.135756	1	MAP2K1;CCND1;HES1
hsa04934	Cushing syndrome	154	3	1.34021	2.23846	0.149905	1	MAP2K1;CDKN2A;CCND1
hsa00100	Steroid biosynthesis	19	1	0.16535	6.04777	0.153187	1	SQLE
hsa00531	Glycosaminoglycan degradation	19	1	0.16535	6.04777	0.153187	1	NAGLU
hsa04218	Cellular senescence	160	3	1.39242	2.15452	0.162401	1	MAP2K1;CDKN2A;CCND1
hsa04217	Necroptosis	162	3	1.40983	2.12792	0.166636	1	TRAF5;CFLAR;IFNA17
hsa05165	Human papillomavirus infection	339	5	2.95019	1.6948	0.171539	1	MAP2K1;CCND1;HES1;LAMB2;IFNA17
hsa05210	Colorectal cancer	86	2	0.748427	2.67227	0.171866	1	MAP2K1;CCND1
hsa00514	Other types of O-glycan biosynthesis	22	1	0.191458	5.22308	0.175162	1	POMT1
hsa04540	Gap junction	88	2	0.765832	2.61154	0.178093	1	MAP2K1;HTR2A
hsa04621	NOD-like receptor signaling pathway	168	3	1.46204	2.05192	0.179536	1	TRAF5;CARD9;IFNA17
hsa05225	Hepatocellular carcinoma	168	3	1.46204	2.05192	0.179536	1	MAP2K1;CDKN2A;CCND1
hsa00515	Mannose type O-glycan biosynthesis	23	1	0.200161	4.99599	0.182361	1	POMT1
hsa03060	Protein export	23	1	0.200161	4.99599	0.182361	1	SEC61G
hsa04360	Axon guidance	175	3	1.52296	1.96985	0.194925	1	PLXNA2;EPHB4;EPHA4
hsa04950	Maturity onset diabetes of the young	26	1	0.226269	4.41953	0.20359	1	HES1
hsa05152	Tuberculosis	179	3	1.55777	1.92583	0.203866	1	BCL10;CARD9;IFNA17
hsa05215	Prostate cancer	97	2	0.844156	2.36923	0.206511	1	MAP2K1;CCND1
hsa04660	T cell receptor signaling pathway	101	2	0.878966	2.2754	0.219304	1	MAP2K1;BCL10
hsa04062	Chemokine signaling pathway	189	3	1.6448	1.82393	0.226626	1	MAP2K1;GNG5;CCL28
hsa04620	Toll-like receptor signaling pathway	104	2	0.905074	2.20976	0.228946	1	MAP2K1;IFNA17
hsa04625	C-type lectin receptor signaling pathway	104	2	0.905074	2.20976	0.228946	1	BCL10;CARD9
hsa00062	Fatty acid elongation	30	1	0.261079	3.83026	0.231054	1	THEM4
hsa03008	Ribosome biogenesis in eukaryotes	105	2	0.913777	2.18872	0.232167	1	RIOK2;NVL
hsa04928	Parathyroid hormone synthesis, secretion and action	106	2	0.92248	2.16807	0.235391	1	MAP2K1;MEF2D
hsa00410	beta-Alanine metabolism	31	1	0.269782	3.7067	0.237773	1	ACADM
hsa00640	Propanoate metabolism	32	1	0.278484	3.59087	0.244434	1	ACADM
hsa04510	Focal adhesion	199	3	1.73182	1.73228	0.249866	1	MAP2K1;CCND1;LAMB2
hsa04725	Cholinergic synapse	112	2	0.974695	2.05192	0.254788	1	MAP2K1;GNG5
hsa04130	SNARE interactions in vesicular transport	34	1	0.29589	3.37964	0.257584	1	SNAP29
hsa04724	Glutamatergic synapse	114	2	0.992101	2.01592	0.261265	1	GNG5;DLG4
hsa05206	MicroRNAs in cancer	299	4	2.60209	1.53723	0.262205	1	MAP2K1;MCL1;CDKN2A;CCND1
hsa05020	Prion diseases	35	1	0.304592	3.28308	0.264075	1	MAP2K1
hsa04919	Thyroid hormone signaling pathway	116	2	1.00951	1.98117	0.267746	1	MAP2K1;CCND1
hsa00350	Tyrosine metabolism	36	1	0.313295	3.19188	0.27051	1	TPO
hsa04110	Cell cycle	124	2	1.07913	1.85335	0.293656	1	CDKN2A;CCND1
hsa00380	Tryptophan metabolism	40	1	0.348106	2.87269	0.295699	1	INMT
hsa04926	Relaxin signaling pathway	130	2	1.13134	1.76781	0.313026	1	MAP2K1;GNG5
hsa04650	Natural killer cell mediated cytotoxicity	131	2	1.14005	1.75432	0.316245	1	MAP2K1;IFNA17
hsa04068	FoxO signaling pathway	132	2	1.14875	1.74103	0.319461	1	MAP2K1;CCND1
hsa00071	Fatty acid degradation	44	1	0.382916	2.61154	0.320031	1	ACADM
hsa02010	ABC transporters	44	1	0.382916	2.61154	0.320031	1	ABCA7
hsa03022	Basal transcription factors	45	1	0.391619	2.5535	0.325984	1	GTF2B
hsa04930	Type II diabetes mellitus	46	1	0.400321	2.49799	0.331885	1	SOCS4
hsa04910	Insulin signaling pathway	137	2	1.19226	1.67748	0.335489	1	MAP2K1;SOCS4
hsa00270	Cysteine and methionine metabolism	47	1	0.409024	2.44484	0.337735	1	MTR
hsa04340	Hedgehog signaling pathway	47	1	0.409024	2.44484	0.337735	1	CCND1
hsa00280	Valine, leucine and isoleucine degradation	48	1	0.417727	2.39391	0.343535	1	ACADM
hsa01212	Fatty acid metabolism	48	1	0.417727	2.39391	0.343535	1	ACADM
hsa04330	Notch signaling pathway	48	1	0.417727	2.39391	0.343535	1	HES1
hsa04672	Intestinal immune network for IgA production	49	1	0.426429	2.34505	0.349285	1	CCL28
hsa05030	Cocaine addiction	49	1	0.426429	2.34505	0.349285	1	DLG4
hsa05110	Vibrio cholerae infection	50	1	0.435132	2.29815	0.354986	1	SEC61G
hsa05014	Amyotrophic lateral sclerosis (ALS)	51	1	0.443835	2.25309	0.360637	1	DERL1
hsa04723	Retrograde endocannabinoid signaling	148	2	1.28799	1.55281	0.370356	1	NDUFB6;GNG5
hsa05226	Gastric cancer	149	2	1.29669	1.54239	0.373493	1	MAP2K1;CCND1
hsa03460	Fanconi anemia pathway	54	1	0.469942	2.12792	0.377299	1	HES1
hsa04921	Oxytocin signaling pathway	152	2	1.3228	1.51194	0.382869	1	MAP2K1;CCND1
hsa03010	Ribosome	153	2	1.3315	1.50206	0.385982	1	MRPS18C;MRPL35
hsa05150	Staphylococcus aureus infection	56	1	0.487348	2.05192	0.388169	1	CFH
