# Supplementary material for: Bioinformatics analysis and validation of mesenchymal stem cells related gene MT1G in osteosarcoma
Source: Aging (Albany NY). 2024 May 13;16(9):8155–70. doi: 10.18632/aging.205809 (PMC11131992; doi:10.18632/aging.205809)
Supplement: Supplementary Table 4 [file aging-16-205809-s005.xls]

## Sheet: Table S4
Supplementary Table 4. The results of GO analysis (Biological Process) in GSE33382 data set.
geneSet	description	size	overlap	expect	enrichmentRatio	pValue	FDR	userId
GO:0010273	detoxification of copper ion	14	6	0.108364	55.3688	5.46e-10	2.48e-06	MT1F;MT1X;MT1A;MT1M;MT2A;MT1E
GO:1990169	stress response to copper ion	14	6	0.108364	55.3688	5.46e-10	2.48e-06	MT1F;MT1X;MT1A;MT1M;MT2A;MT1E
GO:0061687	detoxification of inorganic compound	15	6	0.116105	51.6775	9.04e-10	2.74e-06	MT1F;MT1X;MT1A;MT1M;MT2A;MT1E
GO:0097501	stress response to metal ion	16	6	0.123845	48.4477	1.44e-09	3.27e-06	MT1F;MT1X;MT1A;MT1M;MT2A;MT1E
GO:0071294	cellular response to zinc ion	22	6	0.170287	35.2347	1.29e-08	2.34e-05	MT1F;MT1X;MT1A;MT1M;MT2A;MT1E
GO:0071280	cellular response to copper ion	26	6	0.201248	29.814	3.88e-08	5.88e-05	MT1F;MT1X;MT1A;MT1M;MT2A;MT1E
GO:0006882	cellular zinc ion homeostasis	35	6	0.270911	22.1475	2.58e-07	0.000336	MT1F;MT1X;MT1A;MT1M;MT2A;MT1E
GO:0071276	cellular response to cadmium ion	36	6	0.278651	21.5323	3.08e-07	0.00035	MT1F;MT1X;MT1A;MT1M;MT2A;MT1E
GO:0055069	zinc ion homeostasis	37	6	0.286391	20.9503	3.65e-07	0.000369	MT1F;MT1X;MT1A;MT1M;MT2A;MT1E
GO:0046688	response to copper ion	42	6	0.325093	18.4563	7.99e-07	0.000726	MT1F;MT1X;MT1A;MT1M;MT2A;MT1E
GO:0010043	response to zinc ion	54	6	0.417977	14.3549	3.65e-06	0.00301248	MT1F;MT1X;MT1A;MT1M;MT2A;MT1E
GO:0071241	cellular response to inorganic substance	209	10	1.61772	6.18152	5.21e-06	0.00395012	MT1F;MT1X;MT1A;MT1M;MT2A;MT1E;MTR;SLC25A23;CFLAR;DLG4
GO:0046686	response to cadmium ion	63	6	0.48764	12.3042	9.06e-06	0.00633512	MT1F;MT1X;MT1A;MT1M;MT2A;MT1E
GO:0098754	detoxification	118	7	0.913357	7.66404	3.66e-05	0.023738	MT1F;MT1X;MT1A;MT1M;MT2A;MT1E;TPO
GO:0071248	cellular response to metal ion	185	8	1.43196	5.58676	9.63e-05	0.0583346	MT1F;MT1X;MT1A;MT1M;MT2A;MT1E;SLC25A23;DLG4
GO:0046916	cellular transition metal ion homeostasis	107	6	0.828213	7.24451	0.000183	0.103744	MT1F;MT1X;MT1A;MT1M;MT2A;MT1E
GO:0031103	axon regeneration	43	4	0.332833	12.018	0.000335	0.178961	MAP2K1;MTR;LAMB2;EPHA4
GO:0051099	positive regulation of binding	180	7	1.39326	5.0242	0.000504	0.2546	GTF2B;PLXND1;DERL1;NVL;HES1;PYGO2;EPHA4
GO:0055076	transition metal ion homeostasis	134	6	1.0372	5.7848	0.000612	0.292856	MT1F;MT1X;MT1A;MT1M;MT2A;MT1E
GO:0031102	neuron projection regeneration	52	4	0.402496	9.93798	0.000696	0.316257	MAP2K1;MTR;LAMB2;EPHA4
GO:0036018	cellular response to erythropoietin	7	2	0.0541822	36.9125	0.00121712	0.52529	MT1X;MT2A
GO:0048645	animal organ formation	61	4	0.472159	8.47172	0.00127119	0.52529	MAP2K1;GNG5;SPRY1;HES1
GO:0036017	response to erythropoietin	8	2	0.0619225	32.2984	0.00161461	0.638192	MT1X;MT2A
GO:0048678	response to axon injury	67	4	0.518601	7.71306	0.00180167	0.658982	MAP2K1;MTR;LAMB2;EPHA4
GO:0010038	response to metal ion	356	9	2.75555	3.26614	0.00181218	0.658982	MT1F;MT1X;MT1A;MT1M;MT2A;MT1E;SLC25A23;CCND1;DLG4
GO:0003263	cardioblast proliferation	9	2	0.0696628	28.7097	0.00206542	0.712863	GNG5;HES1
GO:0048708	astrocyte differentiation	70	4	0.541822	7.3825	0.00211718	0.712863	MAP2K1;HES1;LAMB2;EPHA4
GO:0051098	regulation of binding	367	9	2.84069	3.16824	0.00222695	0.723044	SLN;GTF2B;DISC1;PLXND1;DERL1;NVL;HES1;PYGO2;EPHA4
GO:0003266	regulation of secondary heart field cardioblast proliferation	10	2	0.0774031	25.8388	0.00256871	0.805246	GNG5;HES1
GO:0003156	regulation of animal organ formation	37	3	0.286391	10.4752	0.00290468	0.86052	GNG5;SPRY1;HES1
GO:0010035	response to inorganic substance	536	11	4.14881	2.65137	0.00299668	0.86052	MT1F;MT1X;MT1A;MT1M;MT2A;MT1E;MTR;SLC25A23;CCND1;CFLAR;DLG4
GO:0031099	regeneration	184	6	1.42422	4.21284	0.00309578	0.86052	MAP2K1;MTR;CCND1;CFLAR;LAMB2;EPHA4
GO:0003264	regulation of cardioblast proliferation	11	2	0.0851434	23.4898	0.00312366	0.86052	GNG5;HES1
GO:0045926	negative regulation of growth	250	7	1.93508	3.61743	0.00333339	0.89129	MT1F;MT1X;MT1A;MT1M;MT2A;MT1E;CDKN2A
GO:0050772	positive regulation of axonogenesis	81	4	0.626965	6.37994	0.00359921	0.920313	PLXNA2;MAP2K1;MAP6;PLXND1
GO:1902287	semaphorin-plexin signaling pathway involved in axon guidance	12	2	0.0928837	21.5323	0.00372945	0.920313	PLXNA2;PLXND1
GO:0072503	cellular divalent inorganic cation homeostasis	473	10	3.66117	2.73137	0.00374564	0.920313	MT1F;MT1X;MT1A;MT1M;MT2A;MT1E;SLC25A23;CCL28;HTR2A;DLG4
GO:1902285	semaphorin-plexin signaling pathway involved in neuron projection guidance	13	2	0.100624	19.876	0.00438527	1	PLXNA2;PLXND1
GO:0031399	regulation of protein modification process	1771	24	13.7081	1.75079	0.00446397	1	MAP2K1;SOCS4;RWDD3;TRIB2;RAB3GAP2;EPHB4;ABCA7;SPTBN4;SPRY1;CDKN2A;HEXIM2;CCND1;DERL1;RCHY1;BCL10;HTR2A;CARD9;POMT1;CFLAR;HES1;DLG4;PYGO2;IFNA17;EPHA4
GO:0010976	positive regulation of neuron projection development	264	7	2.04344	3.42559	0.00448831	1	PLXNA2;MAP2K1;MAP6;PLXND1;CFLAR;DLG4;EPHA4
GO:0072507	divalent inorganic cation homeostasis	494	10	3.82371	2.61526	0.00507017	1	MT1F;MT1X;MT1A;MT1M;MT2A;MT1E;SLC25A23;CCL28;HTR2A;DLG4
GO:0009111	vitamin catabolic process	14	2	0.108364	18.4563	0.00509032	1	CYP4F2;MTHFS
GO:0010770	positive regulation of cell morphogenesis involved in differentiation	147	5	1.13783	4.39435	0.00572353	1	PLXNA2;MAP2K1;MAP6;PLXND1;EPHA4
GO:0043624	cellular protein complex disassembly	210	6	1.62547	3.69125	0.00587934	1	MRPS18C;MRPL35;SLN;VILL;SPTBN4;MRPL40
GO:0032092	positive regulation of protein binding	93	4	0.719849	5.55672	0.00588381	1	PLXND1;DERL1;NVL;EPHA4
GO:0009620	response to fungus	48	3	0.371535	8.07461	0.0060788	1	DCD;BCL10;CARD9
GO:0009109	coenzyme catabolic process	16	2	0.123845	16.1492	0.00664498	1	CYP4F2;MTHFS
GO:0071732	cellular response to nitric oxide	16	2	0.123845	16.1492	0.00664498	1	MTR;CFLAR
GO:0006590	thyroid hormone generation	16	2	0.123845	16.1492	0.00664498	1	SLC5A5;TPO
GO:0071786	endoplasmic reticulum tubular network organization	16	2	0.123845	16.1492	0.00664498	1	RAB3GAP2;REEP1
GO:0048489	synaptic vesicle transport	153	5	1.18427	4.22202	0.00675851	1	SNAP29;SYN1;PPFIA2;HTR2A;AP3B1
GO:0097480	establishment of synaptic vesicle localization	153	5	1.18427	4.22202	0.00675851	1	SNAP29;SYN1;PPFIA2;HTR2A;AP3B1
GO:0051640	organelle localization	686	12	5.30985	2.25995	0.00696319	1	SNAP29;PLXNA2;GPSM2;SYN1;MAP6;SPRY1;RIOK2;TMEM67;PPFIA2;HTR2A;CNIH3;AP3B1
GO:0035904	aorta development	51	3	0.394756	7.59964	0.00719723	1	ADAMTS9;PLXND1;HES1
GO:0031346	positive regulation of cell projection organization	365	8	2.82521	2.83164	0.00753303	1	PLXNA2;MAP2K1;MAP6;PALM;PLXND1;CFLAR;DLG4;EPHA4
GO:0050769	positive regulation of neurogenesis	447	9	3.45992	2.60122	0.00799713	1	PLXNA2;MAP2K1;MAP6;DISC1;PLXND1;CFLAR;HES1;DLG4;EPHA4
GO:0033599	regulation of mammary gland epithelial cell proliferation	18	2	0.139326	14.3549	0.00838722	1	CCND1;PYGO2
GO:2000136	regulation of cell proliferation involved in heart morphogenesis	18	2	0.139326	14.3549	0.00838722	1	GNG5;HES1
GO:0097479	synaptic vesicle localization	164	5	1.26941	3.93884	0.00898483	1	SNAP29;SYN1;PPFIA2;HTR2A;AP3B1
GO:0007269	neurotransmitter secretion	165	5	1.27715	3.91496	0.0092095	1	SNAP29;SYN1;NRXN2;PPFIA2;HTR2A
GO:0099643	signal release from synapse	165	5	1.27715	3.91496	0.0092095	1	SNAP29;SYN1;NRXN2;PPFIA2;HTR2A
GO:0071731	response to nitric oxide	19	2	0.147066	13.5993	0.00932679	1	MTR;CFLAR
GO:1902170	cellular response to reactive nitrogen species	19	2	0.147066	13.5993	0.00932679	1	MTR;CFLAR
GO:0061323	cell proliferation involved in heart morphogenesis	19	2	0.147066	13.5993	0.00932679	1	GNG5;HES1
GO:0042226	interleukin-6 biosynthetic process	19	2	0.147066	13.5993	0.00932679	1	BCL10;CARD9
GO:0070374	positive regulation of ERK1 and ERK2 cascade	235	6	1.81897	3.29857	0.00996279	1	MAP2K1;EPHB4;ABCA7;HTR2A;CFLAR;EPHA4
GO:0070372	regulation of ERK1 and ERK2 cascade	308	7	2.38402	2.93622	0.010123	1	MAP2K1;EPHB4;ABCA7;SPRY1;HTR2A;CFLAR;EPHA4
GO:0050808	synapse organization	385	8	2.98002	2.68455	0.0102054	1	SYN1;NRXN2;PALM;PLXND1;PPFIA2;LAMB2;DLG4;EPHA4
GO:0042403	thyroid hormone metabolic process	20	2	0.154806	12.9194	0.010311	1	SLC5A5;TPO
GO:0031401	positive regulation of protein modification process	1190	17	9.21097	1.84563	0.0103175	1	MAP2K1;RWDD3;RAB3GAP2;EPHB4;ABCA7;CCND1;DERL1;RCHY1;BCL10;HTR2A;CARD9;POMT1;CFLAR;HES1;DLG4;IFNA17;EPHA4
GO:0055065	metal ion homeostasis	638	11	4.93832	2.22748	0.0106859	1	MT1F;MT1X;MT1A;MT1M;MT2A;MT1E;SLC25A23;CCL28;CYP4F2;HTR2A;DLG4
GO:0050951	sensory perception of temperature stimulus	21	2	0.162547	12.3042	0.0113391	1	KCNK4;HTR2A
GO:1902003	regulation of amyloid-beta formation	21	2	0.162547	12.3042	0.0113391	1	ABCA7;EPHA4
GO:0006622	protein targeting to lysosome	21	2	0.162547	12.3042	0.0113391	1	AP4M1;AP3B1
GO:0006875	cellular metal ion homeostasis	559	10	4.32683	2.31116	0.0115992	1	MT1F;MT1X;MT1A;MT1M;MT2A;MT1E;SLC25A23;CCL28;HTR2A;DLG4
GO:0032835	glomerulus development	61	3	0.472159	6.35379	0.0117629	1	CFLAR;HES1;LAMB2
GO:0048679	regulation of axon regeneration	22	2	0.170287	11.7449	0.0124103	1	MAP2K1;EPHA4
GO:0043062	extracellular structure organization	400	8	3.09612	2.58388	0.0126314	1	FMOD;EFEMP2;ABCA7;ADAMTS9;POMT1;CFLAR;SMOC2;LAMB2
GO:0051187	cofactor catabolic process	63	3	0.48764	6.15209	0.0128352	1	TPO;CYP4F2;MTHFS
GO:0032984	protein-containing complex disassembly	323	7	2.50012	2.79987	0.0128925	1	SNAP29;MRPS18C;MRPL35;SLN;VILL;SPTBN4;MRPL40
GO:0050770	regulation of axonogenesis	180	5	1.39326	3.58872	0.0130588	1	PLXNA2;MAP2K1;MAP6;PLXND1;EPHA4
GO:0070371	ERK1 and ERK2 cascade	326	7	2.52334	2.7741	0.0135061	1	MAP2K1;EPHB4;ABCA7;SPRY1;HTR2A;CFLAR;EPHA4
GO:0072243	metanephric nephron epithelium development	23	2	0.178027	11.2342	0.013524	1	HES1;LAMB2
GO:0072012	glomerulus vasculature development	23	2	0.178027	11.2342	0.013524	1	CFLAR;HES1
GO:0000132	establishment of mitotic spindle orientation	23	2	0.178027	11.2342	0.013524	1	GPSM2;SPRY1
GO:0051656	establishment of organelle localization	494	9	3.82371	2.35373	0.0146682	1	SNAP29;GPSM2;SYN1;SPRY1;RIOK2;PPFIA2;HTR2A;CNIH3;AP3B1
GO:2000209	regulation of anoikis	24	2	0.185767	10.7661	0.0146795	1	ANKRD13C;MCL1
GO:0051642	centrosome localization	24	2	0.185767	10.7661	0.0146795	1	PLXNA2;GPSM2
GO:0016079	synaptic vesicle exocytosis	122	4	0.944318	4.23586	0.0149245	1	SNAP29;SYN1;PPFIA2;HTR2A
GO:0007610	behavior	582	10	4.50486	2.21982	0.0150189	1	NRXN2;NAGLU;DMRTA1;ABCA7;KCNK4;SPTBN4;MORC1;HTR2A;DLG4;EPHA4
GO:0009636	response to toxic substance	499	9	3.86241	2.33015	0.0155661	1	MT1F;MT1X;MT1A;MT1M;MT2A;MT1E;TPO;INMT;CCND1
GO:0061437	renal system vasculature development	25	2	0.193508	10.3355	0.015876	1	CFLAR;HES1
GO:0061440	kidney vasculature development	25	2	0.193508	10.3355	0.015876	1	CFLAR;HES1
GO:0021952	central nervous system projection neuron axonogenesis	25	2	0.193508	10.3355	0.015876	1	SPTBN4;EPHA4
GO:0061842	microtubule organizing center localization	25	2	0.193508	10.3355	0.015876	1	PLXNA2;GPSM2
GO:1903322	positive regulation of protein modification by small protein conjugation or removal	127	4	0.983019	4.0691	0.0170536	1	RWDD3;DERL1;RCHY1;BCL10
GO:0060037	pharyngeal system development	26	2	0.201248	9.93798	0.0171128	1	PLXNA2;HES1
GO:1902991	regulation of amyloid precursor protein catabolic process	26	2	0.201248	9.93798	0.0171128	1	ABCA7;EPHA4
GO:0060914	heart formation	26	2	0.201248	9.93798	0.0171128	1	GNG5;HES1
GO:0070570	regulation of neuron projection regeneration	26	2	0.201248	9.93798	0.0171128	1	MAP2K1;EPHA4
