# Supplementary material for: Bioinformatics analysis and validation of mesenchymal stem cells related gene MT1G in osteosarcoma
Source: Aging (Albany NY). 2024 May 13;16(9):8155–70. doi: 10.18632/aging.205809 (PMC11131992; doi:10.18632/aging.205809)
Supplement: Supplementary Table 5 [file aging-16-205809-s006.xls]

## Sheet: Table S5
Supplementary Table 5. The results of GO analysis (Cellular Component) in GSE33382 data set.
geneSet	description	size	overlap	expect	enrichmentRatio	pValue	FDR	userId
GO:0043198	dendritic shaft	35	3	0.212832	14.0956	0.00124198	0.376967	HTR2A;CNIH3;EPHA4
GO:0070852	cell body fiber	9	2	0.0547283	36.5441	0.00128258	0.376967	SPTBN4;HTR2A
GO:0005789	endoplasmic reticulum membrane	1049	15	6.37889	2.35151	0.00167817	0.376967	PIGY;COPA;ANKRD13C;SLN;RAB3GAP2;REEP1;KRTCAP2;SEC61G;TMEM67;PIGM;DERL1;CYP4F2;CNIH3;POMT1;SQLE
GO:0098827	endoplasmic reticulum subcompartment	1053	15	6.40322	2.34257	0.0017419	0.376967	PIGY;COPA;ANKRD13C;SLN;RAB3GAP2;REEP1;KRTCAP2;SEC61G;TMEM67;PIGM;DERL1;CYP4F2;CNIH3;POMT1;SQLE
GO:0002116	semaphorin receptor complex	11	2	0.0668902	29.8997	0.001944	0.376967	PLXNA2;PLXND1
GO:0042175	nuclear outer membrane-endoplasmic reticulum membrane network	1072	15	6.51875	2.30105	0.00207309	0.376967	PIGY;COPA;ANKRD13C;SLN;RAB3GAP2;REEP1;KRTCAP2;SEC61G;TMEM67;PIGM;DERL1;CYP4F2;CNIH3;POMT1;SQLE
GO:0031984	organelle subcompartment	1661	20	10.1004	1.98012	0.00224576	0.376967	SNAP29;PIGY;COPA;ANKRD13C;COG2;SLN;AP4M1;RAB3GAP2;REEP1;KRTCAP2;ABCA7;SEC61G;TMEM67;PIGM;DERL1;CYP4F2;PLEKHA8;CNIH3;POMT1;SQLE
GO:0031256	leading edge membrane	169	5	1.02768	4.86534	0.00372442	0.467249	THEM4;ABCA7;PALM;SPATA13;PLXND1
GO:0005783	endoplasmic reticulum	1861	21	11.3166	1.85568	0.00375913	0.467249	MAP2K1;PIGY;COPA;ANKRD13C;MAGEA3;SLN;RAB3GAP2;REEP1;KRTCAP2;SEC61G;TMEM67;ADAMTS9;PIGM;DERL1;CYP4F2;CNIH3;POMT1;SQLE;LAMB2;DLG4;EPHA4
GO:0098796	membrane protein complex	1155	15	7.02347	2.1357	0.00420091	0.467249	SNAP29;NDUFB6;PIGY;COPA;GNG5;AP4M1;KRTCAP2;ABCA7;KCNK4;DERL1;TRAF5;CNIH3;CFLAR;AP3B1;DLG4
GO:0031253	cell projection membrane	335	7	2.03711	3.43624	0.00437425	0.467249	SNAP29;THEM4;ABCA7;PALM;SPATA13;TMEM67;PLXND1
GO:0044432	endoplasmic reticulum part	1332	16	8.0998	1.97536	0.00656765	0.564756	PIGY;COPA;ANKRD13C;SLN;RAB3GAP2;REEP1;KRTCAP2;SEC61G;TMEM67;PIGM;DERL1;CYP4F2;CNIH3;POMT1;SQLE;LAMB2
GO:0031966	mitochondrial membrane	680	10	4.13503	2.41836	0.00843552	0.564756	THEM4;NDUFB6;ACADM;MRPS18C;MRPL35;SLC25A23;REEP1;MCL1;MRPL40;EPHA4
GO:0048471	perinuclear region of cytoplasm	684	10	4.15935	2.40422	0.00877112	0.564756	MT1F;MT1X;MT1A;MT1M;MT2A;MT1E;ANKRD13C;MAP6;BCL10;FIGNL1
GO:0016607	nuclear speck	383	7	2.329	3.00559	0.00889518	0.564756	VPS72;ACADM;PRCC;MAGOH;PRPF3;HEXIM2;RCHY1
GO:0044456	synapse part	921	12	5.60053	2.14265	0.0100987	0.564756	SNAP29;SYN1;NRXN2;DISC1;PALM;PPFIA2;HTR2A;CNIH3;AP3B1;LAMB2;DLG4;EPHA4
GO:0030424	axon	595	9	3.61815	2.48746	0.0103578	0.564756	ACADM;SYN1;MAP6;SPTBN4;PALM;HTR2A;AP3B1;DLG4;EPHA4
GO:0043235	receptor complex	396	7	2.40805	2.90692	0.0105627	0.564756	PLXNA2;EPHB4;PLXND1;TRAF5;CNIH3;DLG4;EPHA4
GO:0031594	neuromuscular junction	76	3	0.46215	6.49139	0.0111459	0.564756	LAMB2;DLG4;EPHA4
GO:0032281	AMPA glutamate receptor complex	27	2	0.164185	12.1814	0.0116453	0.564756	CNIH3;DLG4
GO:0005813	centrosome	506	8	3.07695	2.59998	0.0120546	0.564756	SNAP29;GPSM2;CCDC8;DISC1;NME7;TMEM67;TRAF5;CNTROB
GO:0044463	cell projection part	1425	16	8.66532	1.84644	0.0121487	0.564756	SNAP29;THEM4;SYN1;ABCA7;MAP6;SPTBN4;DISC1;PALM;SPATA13;TMEM67;PLXND1;HTR2A;CNIH3;AP3B1;DLG4;EPHA4
GO:0120038	plasma membrane bounded cell projection part	1425	16	8.66532	1.84644	0.0121487	0.564756	SNAP29;THEM4;SYN1;ABCA7;MAP6;SPTBN4;DISC1;PALM;SPATA13;TMEM67;PLXND1;HTR2A;CNIH3;AP3B1;DLG4;EPHA4
GO:0030131	clathrin adaptor complex	28	2	0.170266	11.7463	0.0124917	0.564756	AP4M1;AP3B1
GO:0005815	microtubule organizing center	722	10	4.39043	2.27768	0.0124967	0.564756	SNAP29;MAP2K1;GPSM2;FAM92B;CCDC8;DISC1;NME7;TMEM67;TRAF5;CNTROB
GO:0005740	mitochondrial envelope	722	10	4.39043	2.27768	0.0124967	0.564756	THEM4;NDUFB6;ACADM;MRPS18C;MRPL35;SLC25A23;REEP1;MCL1;MRPL40;EPHA4
GO:0009898	cytoplasmic side of plasma membrane	149	4	0.906058	4.41473	0.0130042	0.565924	GNG5;PALM;TRAF5;DLG4
GO:0017053	transcriptional repressor complex	84	3	0.510798	5.87316	0.01459	0.588818	RCOR3;CCND1;HDGF
GO:0016604	nuclear body	741	10	4.50597	2.21928	0.0147587	0.588818	VPS72;ACADM;PRCC;MAGOH;PRPF3;GTF2B;SPTBN4;HEXIM2;RCHY1;SETBP1
GO:0000313	organellar ribosome	86	3	0.52296	5.73658	0.0155348	0.588818	MRPS18C;MRPL35;MRPL40
GO:0005761	mitochondrial ribosome	86	3	0.52296	5.73658	0.0155348	0.588818	MRPS18C;MRPL35;MRPL40
GO:0005604	basement membrane	91	3	0.553364	5.42138	0.0180448	0.662584	EFEMP2;SMOC2;LAMB2
GO:0032587	ruffle membrane	93	3	0.565526	5.30479	0.0191083	0.680373	THEM4;ABCA7;SPATA13
GO:0098562	cytoplasmic side of membrane	173	4	1.052	3.80228	0.0212981	0.696439	GNG5;PALM;TRAF5;DLG4
GO:0030117	membrane coat	97	3	0.58985	5.08604	0.0213377	0.696439	COPA;AP4M1;AP3B1
GO:0048475	coated membrane	97	3	0.58985	5.08604	0.0213377	0.696439	COPA;AP4M1;AP3B1
GO:0030175	filopodium	99	3	0.602012	4.98329	0.0225036	0.714643	PALM;SPATA13;EPHA4
GO:0062023	collagen-containing extracellular matrix	366	6	2.22562	2.69588	0.0243259	0.734077	FMOD;EFEMP2;ADAMTS9;HDGF;SMOC2;LAMB2
GO:0015630	microtubule cytoskeleton	1165	13	7.08428	1.83505	0.0243651	0.734077	SNAP29;MAP2K1;GPSM2;FAM92B;CCDC8;TBCA;MAP6;DISC1;NME7;TMEM67;BCL10;TRAF5;CNTROB
GO:0098590	plasma membrane region	1175	13	7.14509	1.81943	0.0259044	0.760941	SNAP29;THEM4;ABCA7;DISC1;PALM;SPATA13;TMEM67;PLXND1;CYP4F2;HTR2A;CNIH3;DLG4;EPHA4
GO:0098793	presynapse	483	7	2.93709	2.38331	0.0280172	0.766709	SNAP29;SYN1;NRXN2;PPFIA2;HTR2A;DLG4;EPHA4
GO:0030124	AP-4 adaptor complex	5	1	0.0304046	32.8897	0.0300405	0.766709	AP4M1
GO:1990393	3M complex	5	1	0.0304046	32.8897	0.0300405	0.766709	CCDC8
GO:1990904	ribonucleoprotein complex	834	10	5.07149	1.97181	0.0304729	0.766709	MRPS18C;MRPL35;SF3B4;ILF2;MAGOH;PRPF3;RIOK2;MRPL40;DERL1;NVL
GO:0030119	AP-type membrane coat adaptor complex	45	2	0.273642	7.30883	0.0306055	0.766709	AP4M1;AP3B1
GO:0098794	postsynapse	605	8	3.67896	2.17453	0.0312042	0.766709	SYN1;DISC1;PALM;HTR2A;CNIH3;AP3B1;DLG4;EPHA4
GO:0030118	clathrin coat	46	2	0.279723	7.14994	0.0318719	0.766709	AP4M1;AP3B1
GO:0031519	PcG protein complex	47	2	0.285804	6.99781	0.0331588	0.766709	YY2;PHC1
GO:0031265	CD95 death-inducing signaling complex	6	1	0.0364856	27.4081	0.0359404	0.766709	CFLAR
GO:0097136	Bcl-2 family protein complex	6	1	0.0364856	27.4081	0.0359404	0.766709	MCL1
GO:0097342	ripoptosome	6	1	0.0364856	27.4081	0.0359404	0.766709	CFLAR
GO:0005785	signal recognition particle receptor complex	6	1	0.0364856	27.4081	0.0359404	0.766709	DERL1
GO:0098805	whole membrane	1630	16	9.91191	1.61422	0.0373359	0.766709	SNAP29;COPA;PEX11G;SYN1;ABCA7;OSBPL9;MCL1;MAP6;BCL10;HTR2A;CNIH3;CFLAR;AP3B1;RAB24;DLG4;EPHA4
GO:0030659	cytoplasmic vesicle membrane	746	9	4.53637	1.98396	0.0379529	0.766709	SNAP29;COPA;SYN1;MAP6;TMEM67;CNIH3;AP3B1;RAB24;DLG4
GO:0008328	ionotropic glutamate receptor complex	52	2	0.316208	6.32495	0.0398887	0.766709	CNIH3;DLG4
GO:0005794	Golgi apparatus	1517	15	9.22477	1.62606	0.0410605	0.766709	SNAP29;MAP2K1;COPA;FMOD;COG2;AP4M1;SYN1;ABCA7;OSBPL9;MAP6;SPRY1;PLEKHA8;CNIH3;AP3B1;EPHA4
GO:0043190	ATP-binding cassette (ABC) transporter complex	7	1	0.0425665	23.4927	0.0418048	0.766709	ABCA7
GO:0097550	transcriptional preinitiation complex	7	1	0.0425665	23.4927	0.0418048	0.766709	GTF2B
GO:0031235	intrinsic component of the cytoplasmic side of the plasma membrane	7	1	0.0425665	23.4927	0.0418048	0.766709	PALM
GO:0098878	neurotransmitter receptor complex	54	2	0.32837	6.09069	0.0427135	0.766709	CNIH3;DLG4
GO:0014069	postsynaptic density	316	5	1.92157	2.60203	0.0437701	0.766709	SYN1;DISC1;PALM;DLG4;EPHA4
GO:0012506	vesicle membrane	767	9	4.66407	1.92964	0.0439818	0.766709	SNAP29;COPA;SYN1;MAP6;TMEM67;CNIH3;AP3B1;RAB24;DLG4
GO:0044429	mitochondrial part	1015	11	6.17214	1.7822	0.0444589	0.766709	THEM4;NDUFB6;ACADM;MRPS18C;MRPL35;SLC25A23;REEP1;MCL1;MRPL40;MTHFS;EPHA4
GO:0000315	organellar large ribosomal subunit	56	2	0.340532	5.87316	0.045611	0.766709	MRPL35;MRPL40
GO:0005762	mitochondrial large ribosomal subunit	56	2	0.340532	5.87316	0.045611	0.766709	MRPL35;MRPL40
GO:0032279	asymmetric synapse	320	5	1.9459	2.56951	0.0457682	0.766709	SYN1;DISC1;PALM;DLG4;EPHA4
GO:0045211	postsynaptic membrane	321	5	1.95198	2.5615	0.0462761	0.766709	DISC1;HTR2A;CNIH3;DLG4;EPHA4
GO:0097060	synaptic membrane	430	6	2.6148	2.29463	0.0474053	0.766709	DISC1;PALM;HTR2A;CNIH3;DLG4;EPHA4
GO:0045202	synapse	1154	12	7.01739	1.71004	0.0475418	0.766709	SNAP29;SYN1;NRXN2;DISC1;PALM;PPFIA2;HTR2A;CNIH3;AP3B1;LAMB2;DLG4;EPHA4
GO:0043203	axon hillock	8	1	0.0486474	20.5561	0.0476338	0.766709	SPTBN4
GO:0008091	spectrin	8	1	0.0486474	20.5561	0.0476338	0.766709	SPTBN4
GO:0043256	laminin complex	8	1	0.0486474	20.5561	0.0476338	0.766709	LAMB2
GO:0000506	glycosylphosphatidylinositol-N-acetylglucosaminyltransferase (GPI-GnT) complex	8	1	0.0486474	20.5561	0.0476338	0.766709	PIGY
GO:0031264	death-inducing signaling complex	9	1	0.0547283	18.2721	0.0534277	0.831585	CFLAR
GO:0048500	signal recognition particle	9	1	0.0547283	18.2721	0.0534277	0.831585	DERL1
GO:0005769	early endosome	339	5	2.06143	2.4255	0.0559973	0.831585	MAP2K1;AP4M1;ABCA7;DERL1;EPHA4
GO:0099572	postsynaptic specialization	340	5	2.06752	2.41836	0.0565695	0.831585	SYN1;DISC1;PALM;DLG4;EPHA4
GO:0098984	neuron to neuron synapse	341	5	2.0736	2.41127	0.0571452	0.831585	SYN1;DISC1;PALM;DLG4;EPHA4
GO:0036513	Derlin-1 retrotranslocation complex	10	1	0.0608093	16.4449	0.0591867	0.831585	DERL1
GO:0034098	VCP-NPL4-UFD1 AAA ATPase complex	10	1	0.0608093	16.4449	0.0591867	0.831585	DERL1
GO:0030123	AP-3 adaptor complex	10	1	0.0608093	16.4449	0.0591867	0.831585	AP3B1
GO:0044224	juxtaparanode region of axon	10	1	0.0608093	16.4449	0.0591867	0.831585	DLG4
GO:0005743	mitochondrial inner membrane	455	6	2.76682	2.16855	0.0591976	0.831585	THEM4;NDUFB6;MRPS18C;MRPL35;SLC25A23;MRPL40
GO:0044433	cytoplasmic vesicle part	1462	14	8.89032	1.57475	0.0594494	0.831585	SNAP29;COPA;ILF2;AP4M1;SYN1;ABCA7;OSBPL9;MAP6;TMEM67;CNIH3;AP3B1;RAB24;DLG4;EPHA4
GO:0005759	mitochondrial matrix	462	6	2.80939	2.1357	0.0627887	0.834329	THEM4;ACADM;MRPS18C;MRPL35;MRPL40;MTHFS
GO:0016529	sarcoplasmic reticulum	68	2	0.413503	4.83672	0.0644035	0.834329	SLN;POMT1
GO:1902494	catalytic complex	1346	13	8.18493	1.58829	0.0646006	0.834329	NDUFB6;PIGY;GNG5;ZZZ3;MAGOH;PHC1;KRTCAP2;ABCA7;GTF2B;CCND1;RCHY1;CFLAR;NVL
GO:0035631	CD40 receptor complex	11	1	0.0668902	14.9499	0.064911	0.834329	TRAF5
GO:1990907	beta-catenin-TCF complex	11	1	0.0668902	14.9499	0.064911	0.834329	PYGO2
GO:0005667	transcription factor complex	355	5	2.15873	2.31618	0.0655596	0.834329	RCOR3;YY2;TLE6;GTF2B;PYGO2
GO:0044304	main axon	69	2	0.419584	4.76663	0.0660704	0.834329	SPTBN4;DLG4
GO:0044451	nucleoplasm part	1087	11	6.60997	1.66415	0.0662045	0.834329	VPS72;ACADM;PRCC;ZZZ3;MAGOH;PRPF3;GTF2B;SPTBN4;HEXIM2;RCHY1;SETBP1
GO:0048786	presynaptic active zone	71	2	0.431746	4.63235	0.069447	0.834329	SYN1;PPFIA2
GO:0017119	Golgi transport complex	12	1	0.0729711	13.704	0.0706007	0.834329	COG2
GO:0005614	interstitial matrix	12	1	0.0729711	13.704	0.0706007	0.834329	SMOC2
GO:0033270	paranode region of axon	12	1	0.0729711	13.704	0.0706007	0.834329	SPTBN4
GO:0019897	extrinsic component of plasma membrane	162	3	0.98511	3.04534	0.0761652	0.834329	GNG5;PRSS27;DLG4
GO:0032591	dendritic spine membrane	13	1	0.0790521	12.6499	0.0762562	0.834329	PALM
GO:0008250	oligosaccharyltransferase complex	13	1	0.0790521	12.6499	0.0762562	0.834329	KRTCAP2
GO:0098993	anchored component of synaptic vesicle membrane	13	1	0.0790521	12.6499	0.0762562	0.834329	SYN1
