# Supplementary material for: Bioinformatics analysis and validation of mesenchymal stem cells related gene MT1G in osteosarcoma
Source: Aging (Albany NY). 2024 May 13;16(9):8155–70. doi: 10.18632/aging.205809 (PMC11131992; doi:10.18632/aging.205809)
Supplement: Supplementary Table 6 [file aging-16-205809-s007.xls]

## Sheet: Table S6
Supplementary Table 6. The results of GO analysis (Molecular Function) in GSE33382 data set.
geneSet	description	size	overlap	expect	enrichmentRatio	pValue	FDR	userId
GO:0097109	neuroligin family protein binding	5	2	0.0368904	54.2146	0.000532	0.692481	NRXN2;DLG4
GO:0008270	zinc ion binding	802	15	5.91722	2.53497	0.000829	0.692481	MT1F;MT1X;MT1A;MT1M;MT2A;ZCCHC9;MT1E;MTR;ZZZ3;PHC1;GTF2B;ADAMTS9;MORC1;RCHY1;TRAF5
GO:0008172	S-methyltransferase activity	7	2	0.0516466	38.7247	0.00110679	0.692481	MTR;INMT
GO:0017154	semaphorin receptor activity	11	2	0.0811589	24.643	0.00284323	1	PLXNA2;PLXND1
GO:0004861	cyclin-dependent protein serine/threonine kinase inhibitor activity	12	2	0.088537	22.5894	0.00339545	1	CDKN2A;HEXIM2
GO:0019207	kinase regulator activity	204	6	1.50513	3.98637	0.00405382	1	MAP2K1;TRIB2;CDKN2A;HEXIM2;CCND1;BCL10
GO:0016538	cyclin-dependent protein serine/threonine kinase regulator activity	45	3	0.332014	9.03577	0.00443732	1	CDKN2A;HEXIM2;CCND1
GO:0046914	transition metal ion binding	1058	16	7.80601	2.0497	0.00482291	1	MT1F;MT1X;MT1A;MT1M;MT2A;ZCCHC9;MT1E;MTR;ZZZ3;PHC1;GTF2B;ADAMTS9;CYP4F2;MORC1;RCHY1;TRAF5
GO:0050700	CARD domain binding	15	2	0.110671	18.0715	0.00532429	1	BCL10;CARD9
GO:0050780	dopamine receptor binding	17	2	0.125427	15.9455	0.00683015	1	PALM;DLG4
GO:0005005	transmembrane-ephrin receptor activity	17	2	0.125427	15.9455	0.00683015	1	EPHB4;EPHA4
GO:0008134	transcription factor binding	638	11	4.70722	2.33684	0.00757327	1	RCOR3;TRIB2;YY2;TLE6;MEF2D;GTF2B;CDKN2A;CCND1;HDGF;BCL10;HES1
GO:0008320	protein transmembrane transporter activity	19	2	0.140184	14.267	0.00850572	1	MCL1;SEC61G
GO:0005003	ephrin receptor activity	19	2	0.140184	14.267	0.00850572	1	EPHB4;EPHA4
GO:0019887	protein kinase regulator activity	175	5	1.29116	3.87247	0.0096207	1	MAP2K1;TRIB2;CDKN2A;HEXIM2;CCND1
GO:0004860	protein kinase inhibitor activity	62	3	0.457441	6.55822	0.0108029	1	TRIB2;CDKN2A;HEXIM2
GO:0022884	macromolecule transmembrane transporter activity	22	2	0.162318	12.3215	0.0113259	1	MCL1;SEC61G
GO:0001965	G-protein alpha-subunit binding	22	2	0.162318	12.3215	0.0113259	1	GPSM2;HTR2A
GO:0019904	protein domain specific binding	684	11	5.04661	2.17968	0.0123442	1	GPSM2;GNG5;AP4M1;SH2D2A;MCL1;PLXND1;BCL10;CARD9;CNTROB;DLG4;EPHA4
GO:0019210	kinase inhibitor activity	66	3	0.486953	6.16075	0.0127964	1	TRIB2;CDKN2A;HEXIM2
GO:0002020	protease binding	124	4	0.914882	4.37215	0.0134245	1	MAGEA3;DERL1;BCL10;CFLAR
GO:0051059	NF-kappaB binding	28	2	0.206586	9.68118	0.0180083	1	CDKN2A;BCL10
GO:1904680	peptide transmembrane transporter activity	31	2	0.228721	8.7443	0.0218379	1	MCL1;SEC61G
GO:0030291	protein serine/threonine kinase inhibitor activity	33	2	0.243477	8.21434	0.0245613	1	CDKN2A;HEXIM2
GO:0008565	protein transporter activity	89	3	0.656649	4.56865	0.0281254	1	COG2;MCL1;SEC61G
GO:0098772	molecular function regulator	1844	21	13.6052	1.54353	0.0285532	1	MAP2K1;COPA;GPSM2;TRIB2;SLN;RAB3GAP2;NRXN2;SPTBN4;RGS5;CDKN2A;HEXIM2;CCND1;SPATA13;CCL28;HDGF;BCL10;CNIH3;CFLAR;DLG4;PYGO2;IFNA17
GO:0003714	transcription corepressor activity	235	5	1.73385	2.88376	0.0302024	1	RCOR3;TLE6;CCND1;HDGF;HES1
GO:0016709	oxidoreductase activity, acting on paired donors, with incorporation or reduction of molecular oxygen, NAD(P)H as one donor, and incorporation of one atom of oxygen	38	2	0.280367	7.1335	0.0319329	1	CYP4F2;SQLE
GO:0051434	BH3 domain binding	5	1	0.0368904	27.1073	0.0363543	1	MCL1
GO:0099181	structural constituent of presynapse	5	1	0.0368904	27.1073	0.0363543	1	PPFIA2
GO:1902387	ceramide 1-phosphate binding	5	1	0.0368904	27.1073	0.0363543	1	PLEKHA8
GO:1902388	ceramide 1-phosphate transporter activity	5	1	0.0368904	27.1073	0.0363543	1	PLEKHA8
GO:0042887	amide transmembrane transporter activity	44	2	0.324636	6.16075	0.0417652	1	MCL1;SEC61G
GO:0017176	phosphatidylinositol N-acetylglucosaminyltransferase activity	6	1	0.0442685	22.5894	0.0434663	1	PIGY
GO:0031849	olfactory receptor binding	6	1	0.0442685	22.5894	0.0434663	1	REEP1
GO:0032813	tumor necrosis factor receptor superfamily binding	46	2	0.339392	5.8929	0.0452641	1	TRAF5;CFLAR
GO:0042826	histone deacetylase binding	110	3	0.811589	3.69645	0.0478832	1	MEF2D;CCND1;HES1
GO:0008022	protein C-terminus binding	187	4	1.3797	2.89918	0.0497969	1	MAP2K1;GPSM2;BCL10;DLG4
GO:0102991	myristoyl-CoA hydrolase activity	7	1	0.0516466	19.3624	0.0505263	1	THEM4
GO:0097322	7SK snRNA binding	7	1	0.0516466	19.3624	0.0505263	1	HEXIM2
GO:0005004	GPI-linked ephrin receptor activity	7	1	0.0516466	19.3624	0.0505263	1	EPHA4
GO:0015450	P-P-bond-hydrolysis-driven protein transmembrane transporter activity	7	1	0.0516466	19.3624	0.0505263	1	SEC61G
GO:0016713	oxidoreductase activity, acting on paired donors, with incorporation or reduction of molecular oxygen, reduced iron-sulfur protein as one donor, and incorporation of one atom of oxygen	8	1	0.0590247	16.9421	0.0575345	1	CYP4F2
GO:0035620	ceramide transporter activity	8	1	0.0590247	16.9421	0.0575345	1	PLEKHA8
GO:0008568	microtubule-severing ATPase activity	8	1	0.0590247	16.9421	0.0575345	1	FIGNL1
GO:0120013	intermembrane lipid transfer activity	8	1	0.0590247	16.9421	0.0575345	1	PLEKHA8
GO:0043621	protein self-association	55	2	0.405794	4.9286	0.0622454	1	GPSM2;BCL10
GO:0031748	D1 dopamine receptor binding	9	1	0.0664027	15.0596	0.0644914	1	DLG4
GO:0097110	scaffold protein binding	58	2	0.427929	4.67368	0.0683175	1	MAP2K1;DLG4
GO:0005347	ATP transmembrane transporter activity	10	1	0.0737808	13.5537	0.0713974	1	SLC25A23
GO:0051400	BH domain binding	10	1	0.0737808	13.5537	0.0713974	1	MCL1
GO:0070513	death domain binding	10	1	0.0737808	13.5537	0.0713974	1	MCL1
GO:0031419	cobalamin binding	10	1	0.0737808	13.5537	0.0713974	1	MTR
GO:0043176	amine binding	10	1	0.0737808	13.5537	0.0713974	1	HTR2A
GO:0051378	serotonin binding	10	1	0.0737808	13.5537	0.0713974	1	HTR2A
GO:0030234	enzyme regulator activity	1018	12	7.51089	1.59768	0.0726938	1	MAP2K1;GPSM2;TRIB2;SLN;RAB3GAP2;RGS5;CDKN2A;HEXIM2;CCND1;BCL10;CFLAR;PYGO2
GO:0008525	phosphatidylcholine transporter activity	11	1	0.0811589	12.3215	0.0782528	1	ABCA7
GO:0031996	thioesterase binding	11	1	0.0811589	12.3215	0.0782528	1	TRAF5
GO:0070181	small ribosomal subunit rRNA binding	11	1	0.0811589	12.3215	0.0782528	1	MRPS18C
GO:0005542	folic acid binding	11	1	0.0811589	12.3215	0.0782528	1	MTHFS
GO:0033130	acetylcholine receptor binding	11	1	0.0811589	12.3215	0.0782528	1	DLG4
GO:0089720	caspase binding	11	1	0.0811589	12.3215	0.0782528	1	MAGEA3
GO:0046624	sphingolipid transporter activity	11	1	0.0811589	12.3215	0.0782528	1	PLEKHA8
GO:0005548	phospholipid transporter activity	63	2	0.464819	4.30275	0.0788469	1	ABCA7;PLEKHA8
GO:0004714	transmembrane receptor protein tyrosine kinase activity	64	2	0.472197	4.23552	0.0810105	1	EPHB4;EPHA4
GO:0046906	tetrapyrrole binding	138	3	1.01818	2.94645	0.082222	1	MTR;TPO;CYP4F2
GO:0003995	acyl-CoA dehydrogenase activity	12	1	0.088537	11.2947	0.085058	1	ACADM
GO:0043422	protein kinase B binding	12	1	0.088537	11.2947	0.085058	1	BCL10
GO:0016290	palmitoyl-CoA hydrolase activity	12	1	0.088537	11.2947	0.085058	1	THEM4
GO:0097001	ceramide binding	12	1	0.088537	11.2947	0.085058	1	PLEKHA8
GO:0031005	filamin binding	13	1	0.0959151	10.4259	0.0918134	1	TMEM67
GO:0015373	anion:sodium symporter activity	13	1	0.0959151	10.4259	0.0918134	1	SLC5A5
GO:0005319	lipid transporter activity	145	3	1.06982	2.80421	0.0920987	1	ABCA7;OSBPL9;PLEKHA8
GO:0015370	solute:sodium symporter activity	71	2	0.523844	3.81793	0.0966477	1	SLC5A5;SLC5A9
GO:0005092	GDP-dissociation inhibitor activity	14	1	0.103293	9.68118	0.0985193	1	GPSM2
GO:0031434	mitogen-activated protein kinase kinase binding	14	1	0.103293	9.68118	0.0985193	1	TRIB2
GO:0070491	repressing transcription factor binding	73	2	0.5386	3.71333	0.101263	1	YY2;TLE6
GO:0098918	structural constituent of synapse	15	1	0.110671	9.03577	0.105176	1	PPFIA2
GO:0000295	adenine nucleotide transmembrane transporter activity	15	1	0.110671	9.03577	0.105176	1	SLC25A23
GO:0005346	purine ribonucleotide transmembrane transporter activity	15	1	0.110671	9.03577	0.105176	1	SLC25A23
GO:1990381	ubiquitin-specific protease binding	15	1	0.110671	9.03577	0.105176	1	DERL1
GO:0043395	heparan sulfate proteoglycan binding	15	1	0.110671	9.03577	0.105176	1	CFH
GO:0097153	cysteine-type endopeptidase activity involved in apoptotic process	15	1	0.110671	9.03577	0.105176	1	CFLAR
GO:0001222	transcription corepressor binding	15	1	0.110671	9.03577	0.105176	1	HDGF
GO:0008391	arachidonic acid monooxygenase activity	15	1	0.110671	9.03577	0.105176	1	CYP4F2
GO:0008392	arachidonic acid epoxygenase activity	15	1	0.110671	9.03577	0.105176	1	CYP4F2
GO:0015929	hexosaminidase activity	15	1	0.110671	9.03577	0.105176	1	NAGLU
GO:0005402	carbohydrate:cation symporter activity	15	1	0.110671	9.03577	0.105176	1	SLC5A9
GO:0008381	mechanosensitive ion channel activity	15	1	0.110671	9.03577	0.105176	1	KCNK4
GO:0050660	flavin adenine dinucleotide binding	77	2	0.568112	3.52043	0.11067	1	ACADM;SQLE
GO:0005201	extracellular matrix structural constituent	158	3	1.16574	2.57348	0.111661	1	FMOD;EFEMP2;LAMB2
GO:0015216	purine nucleotide transmembrane transporter activity	16	1	0.118049	8.47104	0.111784	1	SLC25A23
GO:0004708	MAP kinase kinase activity	16	1	0.118049	8.47104	0.111784	1	MAP2K1
GO:0005132	type I interferon receptor binding	16	1	0.118049	8.47104	0.111784	1	IFNA17
GO:0022841	potassium ion leak channel activity	16	1	0.118049	8.47104	0.111784	1	KCNK4
GO:0001540	amyloid-beta binding	78	2	0.57549	3.4753	0.113057	1	TM2D1;EPHA4
GO:0008201	heparin binding	160	3	1.18049	2.54131	0.114802	1	HDGF;SMOC2;CFH
GO:0051117	ATPase binding	80	2	0.590247	3.38841	0.117871	1	SLN;DERL1
GO:0005123	death receptor binding	17	1	0.125427	7.97274	0.118344	1	CFLAR
GO:0042288	MHC class I protein binding	17	1	0.125427	7.97274	0.118344	1	DERL1
