# Supplementary material for: Bioinformatics analysis and validation of mesenchymal stem cells related gene MT1G in osteosarcoma
Source: Aging (Albany NY). 2024 May 13;16(9):8155–70. doi: 10.18632/aging.205809 (PMC11131992; doi:10.18632/aging.205809)
Supplement: Supplementary Table 7 [file aging-16-205809-s008.xls]

## Sheet: Table S7
Supplementary Table 7. The results of KEGG analysis in TARGET data set.
geneSet	description	size	overlap	expect	enrichmentRatio	pValue	FDR	userId
hsa05034	Alcoholism	180	14	3.85594	3.63076	2.87e-05	0.00935697	HIST1H2AD;HIST1H2BJ;DRD2;HIST1H3D;HIST1H4D;HIST1H2AL;HIST1H3G;HDAC7;HIST2H4A;H2AFZ;HIST1H2BG;ADORA2A;CREB5;HIST2H2BF
hsa05322	Systemic lupus erythematosus	133	10	2.84911	3.50987	0.00054	0.0775946	HIST1H2AD;HIST1H2BJ;HIST1H3D;HIST1H4D;HIST1H2AL;HIST1H3G;HIST2H4A;H2AFZ;HIST1H2BG;HIST2H2BF
hsa04978	Mineral absorption	51	6	1.09252	5.49191	0.000714	0.0775946	MT1X;MT1F;MT1H;MT1M;MT1E;MT2A
hsa05203	Viral carcinogenesis	201	12	4.3058	2.78694	0.00122106	0.0995166	CCND1;HIST1H2BJ;JAK3;CDKN2A;CDC20;HIST1H4D;HDAC7;HIST2H4A;HIST1H2BG;CREB5;HIST2H2BF;VDAC3
hsa05166	Human T-cell leukemia virus 1 infection	255	13	5.46258	2.37983	0.00316805	0.206557	CCND1;JAK3;AKT3;CDKN2A;CDC20;IL2RB;NFATC2;POLE3;MAD2L1;ADCY2;VDAC3;TGFBR2;IL2RA
hsa04080	Neuroactive ligand-receptor interaction	277	13	5.93386	2.19082	0.00635234	0.345144	GZMA;F2R;HRH2;CNR1;GLP2R;DRD2;LTB4R;TACR1;GPR35;ADORA2A;GABRR3;S1PR2;CHRNA6
hsa04659	Th17 cell differentiation	107	7	2.29214	3.05391	0.00790062	0.354984	JAK3;IL27RA;IL2RB;IL1RAP;NFATC2;TGFBR2;IL2RA
hsa04151	PI3K-Akt signaling pathway	354	15	7.58334	1.97802	0.00871127	0.354984	CCND1;F2R;FGF7;JAK3;AKT3;ITGA9;LAMC1;LAMA4;IL2RB;NTF3;TSC2;EPOR;LAMB1;CREB5;IL2RA
hsa04015	Rap1 signaling pathway	206	10	4.41291	2.26608	0.0128619	0.407257	F2R;FGF7;CNR1;AKT3;DRD2;VASP;RASSF5;ADORA2A;ADCY2;ARAP3
hsa05223	Non-small cell lung cancer	66	5	1.41384	3.53646	0.0132502	0.407257	CCND1;JAK3;AKT3;CDKN2A;RASSF5
hsa05222	Small cell lung cancer	93	6	1.99223	3.01169	0.0145048	0.407257	CCND1;AKT3;LAMC1;LAMA4;CKS2;LAMB1
hsa05200	Pathways in cancer	526	19	11.2679	1.6862	0.0168419	0.407257	CCND1;F2R;FGF7;MITF;JAK3;AKT3;CDKN2A;LAMC1;LAMA4;IL2RB;CKS2;RASSF5;EPOR;LAMB1;BIRC5;ADCY2;TGFBR2;IL2RA;HES1
hsa04662	B cell receptor signaling pathway	71	5	1.52095	3.28741	0.0177351	0.407257	AKT3;LILRB3;BCL10;CD22;NFATC2
hsa01522	Endocrine resistance	98	6	2.09934	2.85804	0.0183689	0.407257	CCND1;GPER1;AKT3;CDKN2A;CYP2D7;ADCY2
hsa05218	Melanoma	72	5	1.54238	3.24175	0.0187388	0.407257	CCND1;FGF7;MITF;AKT3;CDKN2A
hsa04218	Cellular senescence	160	8	3.4275	2.33406	0.0213546	0.4351	CCND1;AKT3;CDKN2A;TSC2;RASSF5;NFATC2;VDAC3;TGFBR2
hsa04022	cGMP-PKG signaling pathway	163	8	3.49177	2.2911	0.0235691	0.451972	KCNMA1;PDE3A;AKT3;VASP;NFATC2;CREB5;ADCY2;VDAC3
hsa04024	cAMP signaling pathway	199	9	4.26295	2.11121	0.0268936	0.487073	F2R;PDE3A;AKT3;DRD2;ADORA2A;CREB5;ADCY2;PDE4B;ARAP3
hsa04512	ECM-receptor interaction	82	5	1.75659	2.84642	0.0308705	0.529673	SV2C;ITGA9;LAMC1;LAMA4;LAMB1
hsa04911	Insulin secretion	85	5	1.82086	2.74596	0.0352868	0.575175	KCNMA1;SNAP25;CREB5;VAMP2;ADCY2
hsa05032	Morphine addiction	91	5	1.94939	2.5649	0.0452418	0.702325	PDE3A;KCNJ3;GABRR3;ADCY2;PDE4B
hsa04380	Osteoclast differentiation	128	6	2.742	2.18818	0.0565249	0.834698	MITF;AKT3;LILRB3;SIRPG;NFATC2;TGFBR2
hsa04630	JAK-STAT signaling pathway	162	7	3.47034	2.01709	0.0588897	0.834698	CCND1;JAK3;IL27RA;AKT3;IL2RB;EPOR;IL2RA
hsa05162	Measles	132	6	2.82769	2.12188	0.063739	0.853559	CCND1;JAK3;AKT3;TACR1;IL2RB;IL2RA
hsa04962	Vasopressin-regulated water reabsorption	44	3	0.942563	3.18281	0.067503	0.853559	RAB5A;CREB5;VAMP2
hsa04115	p53 signaling pathway	72	4	1.54238	2.5934	0.0680753	0.853559	CCND1;CDKN2A;EI24;TSC2
hsa05212	Pancreatic cancer	75	4	1.60664	2.48967	0.0766493	0.862676	CCND1;AKT3;CDKN2A;TGFBR2
hsa05220	Chronic myeloid leukemia	76	4	1.62806	2.45691	0.0796228	0.862676	CCND1;AKT3;CDKN2A;TGFBR2
hsa04360	Axon guidance	175	7	3.74883	1.86725	0.0815376	0.862676	EPHA6;NFATC2;SEMA6B;EPHA1;EFNB1;ABLIM3;SSH1
hsa03060	Protein export	23	2	0.492703	4.05924	0.08607	0.862676	SRPRB;SEC61A1
hsa00510	N-Glycan biosynthesis	49	3	1.04967	2.85804	0.0870448	0.862676	STT3A;MGAT3;GANAB
hsa05161	Hepatitis B	144	6	3.08475	1.94505	0.0884943	0.862676	CCND1;AKT3;NFATC2;CREB5;BIRC5;VDAC3
hsa04979	Cholesterol metabolism	50	3	1.07109	2.80088	0.0912116	0.862676	SCARB1;LPL;VDAC3
hsa04725	Cholinergic synapse	112	5	2.39925	2.08398	0.0920647	0.862676	AKT3;KCNJ3;CREB5;ADCY2;CHRNA6
hsa04977	Vitamin digestion and absorption	24	2	0.514125	3.8901	0.0926186	0.862676	SCARB1;PLB1
hsa05202	Transcriptional misregulation in cancer	186	7	3.98447	1.75682	0.104149	0.94313	MLLT3;HMGA2;MITF;HIST1H3D;IL2RB;HIST1H3G;TGFBR2
hsa04923	Regulation of lipolysis in adipocytes	54	3	1.15678	2.5934	0.108677	0.957531	AKT3;ADCY2;MGLL
hsa05210	Colorectal cancer	86	4	1.84228	2.17122	0.112384	0.964134	CCND1;AKT3;BIRC5;TGFBR2
hsa04211	Longevity regulating pathway	89	4	1.90655	2.09803	0.123222	1	AKT3;TSC2;CREB5;ADCY2
hsa04658	Th1 and Th2 cell differentiation	92	4	1.97081	2.02962	0.134488	1	JAK3;IL2RB;NFATC2;IL2RA
hsa04510	Focal adhesion	199	7	4.26295	1.64205	0.134811	1	CCND1;AKT3;ITGA9;LAMC1;LAMA4;VASP;LAMB1
hsa04213	Longevity regulating pathway	62	3	1.32816	2.25877	0.147019	1	AKT3;SOD1;ADCY2
hsa05146	Amoebiasis	96	4	2.0565	1.94505	0.150137	1	LAMC1;LAMA4;RAB5A;LAMB1
hsa04927	Cortisol synthesis and secretion	64	3	1.371	2.18818	0.15722	1	SCARB1;CREB5;ADCY2
hsa03040	Spliceosome	134	5	2.87053	1.74184	0.159811	1	DDX23;SNRNP40;LSM7;PRPF3;PRPF38A
hsa04914	Progesterone-mediated oocyte maturation	99	4	2.12077	1.88611	0.162311	1	AKT3;RPS6KA2;MAD2L1;ADCY2
hsa04130	SNARE interactions in vesicular transport	34	2	0.728344	2.74596	0.164419	1	GOSR2;VAMP2
hsa00230	Purine metabolism	174	6	3.72741	1.6097	0.169622	1	PDE3A;POLR1E;POLE3;ADCY2;PDE4B;AK2
hsa04915	Estrogen signaling pathway	137	5	2.9348	1.7037	0.170324	1	GPER1;AKT3;KCNJ3;CREB5;ADCY2
hsa00240	Pyrimidine metabolism	101	4	2.16361	1.84876	0.170622	1	CTPS1;POLR1E;DPYS;POLE3
hsa05020	Prion diseases	35	2	0.749766	2.6675	0.172063	1	LAMC1;SOD1
hsa05165	Human papillomavirus infection	339	10	7.26202	1.37703	0.190469	1	CCND1;AKT3;ITGA9;LAMC1;LAMA4;HDAC7;TSC2;LAMB1;CREB5;HES1
hsa05214	Glioma	71	3	1.52095	1.97245	0.194489	1	CCND1;AKT3;CDKN2A
hsa04514	Cell adhesion molecules (CAMs)	144	5	3.08475	1.62088	0.195853	1	ITGA9;CD22;CLDN6;CDH2;CADM1
hsa04931	Insulin resistance	107	4	2.29214	1.74509	0.196404	1	AKT3;PTPN1;CREB5;RPS6KA2
hsa04020	Calcium signaling pathway	183	6	3.9202	1.53053	0.198601	1	F2R;HRH2;TACR1;ADORA2A;ADCY2;VDAC3
hsa05412	Arrhythmogenic right ventricular cardiomyopathy (ARVC)	72	3	1.54238	1.94505	0.199985	1	ITGA9;CACNA2D2;CDH2
hsa01524	Platinum drug resistance	73	3	1.5638	1.91841	0.205519	1	AKT3;CDKN2A;BIRC5
hsa05163	Human cytomegalovirus infection	225	7	4.81992	1.45231	0.207555	1	CCND1;AKT3;CDKN2A;TSC2;NFATC2;CREB5;ADCY2
hsa04723	Retrograde endocannabinoid signaling	148	5	3.17044	1.57707	0.211011	1	CNR1;KCNJ3;GABRR3;ADCY2;MGLL
hsa04216	Ferroptosis	40	2	0.856875	2.33406	0.211035	1	SLC39A14;VDAC3
hsa05033	Nicotine addiction	40	2	0.856875	2.33406	0.211035	1	GABRR3;CHRNA6
hsa04918	Thyroid hormone synthesis	74	3	1.58522	1.89248	0.211087	1	ASGR1;CREB5;ADCY2
hsa04670	Leukocyte transendothelial migration	112	4	2.39925	1.66719	0.218747	1	VASP;RASSF5;CLDN6;TXK
hsa05219	Bladder cancer	41	2	0.878297	2.27713	0.21894	1	CCND1;CDKN2A
hsa04714	Thermogenesis	229	7	4.90561	1.42694	0.219902	1	CNR1;TSC2;KDM1A;CREB5;RPS6KA2;ADCY2;MGLL
hsa05145	Toxoplasmosis	113	4	2.42067	1.65243	0.223298	1	AKT3;LAMC1;LAMA4;LAMB1
hsa04921	Oxytocin signaling pathway	152	5	3.25613	1.53557	0.226539	1	CCND1;KCNJ3;CACNA2D2;NFATC2;ADCY2
hsa04934	Cushing syndrome	154	5	3.29897	1.51562	0.234428	1	CCND1;CDKN2A;SCARB1;CREB5;ADCY2
hsa04152	AMPK signaling pathway	120	4	2.57063	1.55604	0.255795	1	CCND1;AKT3;TSC2;CREB5
hsa04217	Necroptosis	162	5	3.47034	1.44078	0.266716	1	HIST1H2AD;JAK3;HIST1H2AL;H2AFZ;VDAC3
hsa00270	Cysteine and methionine metabolism	47	2	1.00683	1.98644	0.266748	1	MTAP;MAT1A
hsa04611	Platelet activation	123	4	2.63489	1.51809	0.270014	1	F2R;AKT3;VASP;ADCY2
hsa04110	Cell cycle	124	4	2.65631	1.50585	0.274786	1	CCND1;CDKN2A;CDC20;MAD2L1
hsa04114	Oocyte meiosis	124	4	2.65631	1.50585	0.274786	1	CDC20;RPS6KA2;MAD2L1;ADCY2
hsa04141	Protein processing in endoplasmic reticulum	165	5	3.53461	1.41458	0.279081	1	STT3A;HYOU1;HSPA4L;GANAB;SEC61A1
hsa04913	Ovarian steroidogenesis	49	2	1.04967	1.90536	0.282725	1	SCARB1;ADCY2
hsa05030	Cocaine addiction	49	2	1.04967	1.90536	0.282725	1	DRD2;CREB5
hsa00330	Arginine and proline metabolism	50	2	1.07109	1.86725	0.290705	1	CKMT2;PRODH2
hsa04727	GABAergic synapse	88	3	1.88513	1.59141	0.291693	1	SLC38A2;GABRR3;ADCY2
hsa00730	Thiamine metabolism	16	1	0.34275	2.91758	0.293072	1	AK2
hsa04010	MAPK signaling pathway	295	8	6.31945	1.26593	0.297882	1	FGF7;AKT3;NTF3;IL1RAP;CACNA2D2;DUSP16;RPS6KA2;TGFBR2
hsa05014	Amyotrophic lateral sclerosis (ALS)	51	2	1.09252	1.83064	0.298674	1	RAB5A;SOD1
hsa04530	Tight junction	170	5	3.64172	1.37298	0.299938	1	CCND1;VASP;ACTR3B;CLDN6;MYH14
hsa04970	Salivary secretion	90	3	1.92797	1.55604	0.303454	1	KCNMA1;VAMP2;ADCY2
hsa05414	Dilated cardiomyopathy (DCM)	90	3	1.92797	1.55604	0.303454	1	ITGA9;CACNA2D2;ADCY2
hsa04926	Relaxin signaling pathway	130	4	2.78484	1.43635	0.303688	1	AKT3;CREB5;ADCY2;TGFBR2
hsa00120	Primary bile acid biosynthesis	17	1	0.364172	2.74596	0.308248	1	CYP8B1
hsa04728	Dopaminergic synapse	131	4	2.80627	1.42538	0.308542	1	AKT3;DRD2;KCNJ3;CREB5
hsa03460	Fanconi anemia pathway	54	2	1.15678	1.72894	0.322487	1	POLN;HES1
hsa00770	Pantothenate and CoA biosynthesis	19	1	0.407016	2.45691	0.337636	1	DPYS
hsa04925	Aldosterone synthesis and secretion	96	3	2.0565	1.45879	0.338827	1	SCARB1;CREB5;ADCY2
hsa04640	Hematopoietic cell lineage	97	3	2.07792	1.44375	0.344721	1	CD22;EPOR;IL2RA
hsa05215	Prostate cancer	97	3	2.07792	1.44375	0.344721	1	CCND1;AKT3;CREB5
hsa04550	Signaling pathways regulating pluripotency of stem cells	139	4	2.97764	1.34335	0.347596	1	ESRRB;JAK3;AKT3;INHBA
hsa05213	Endometrial cancer	58	2	1.24247	1.6097	0.353912	1	CCND1;AKT3
hsa04750	Inflammatory mediator regulation of TRP channels	99	3	2.12077	1.41458	0.356495	1	IL1RAP;TRPA1;ADCY2
hsa04933	AGE-RAGE signaling pathway in diabetic complications	99	3	2.12077	1.41458	0.356495	1	CCND1;AKT3;TGFBR2
hsa04370	VEGF signaling pathway	59	2	1.26389	1.58242	0.361693	1	AKT3;NFATC2
hsa04660	T cell receptor signaling pathway	101	3	2.16361	1.38657	0.368243	1	AKT3;BCL10;NFATC2
