# Supplementary material for: Bioinformatics analysis and validation of mesenchymal stem cells related gene MT1G in osteosarcoma
Source: Aging (Albany NY). 2024 May 13;16(9):8155–70. doi: 10.18632/aging.205809 (PMC11131992; doi:10.18632/aging.205809)
Supplement: Supplementary Table 8 [file aging-16-205809-s009.xls]

## Sheet: Table S8
Supplementary Table 8. The results of GO analysis (Biological Process) in TARGET data set.
geneSet	description	size	overlap	expect	enrichmentRatio	pValue	FDR	userId
GO:0010273	detoxification of copper ion	14	6	0.270491	22.1819	1.31e-07	0.000595	MT1X;MT1F;MT1H;MT1M;MT1E;MT2A
GO:1990169	stress response to copper ion	14	6	0.270491	22.1819	1.31e-07	0.000595	MT1X;MT1F;MT1H;MT1M;MT1E;MT2A
GO:0061687	detoxification of inorganic compound	15	6	0.289812	20.7031	2.15e-07	0.000605	MT1X;MT1F;MT1H;MT1M;MT1E;MT2A
GO:0006882	cellular zinc ion homeostasis	35	8	0.676227	11.8303	2.66e-07	0.000605	MT1X;MT1F;MT1H;MT1M;MT1E;MT2A;SLC39A14;SLC30A8
GO:0097501	stress response to metal ion	16	6	0.309132	19.4092	3.38e-07	0.000614	MT1X;MT1F;MT1H;MT1M;MT1E;MT2A
GO:0055069	zinc ion homeostasis	37	8	0.714869	11.1909	4.22e-07	0.000639	MT1X;MT1F;MT1H;MT1M;MT1E;MT2A;SLC39A14;SLC30A8
GO:0071294	cellular response to zinc ion	22	6	0.425057	14.1158	2.85e-06	0.00370574	MT1X;MT1F;MT1H;MT1M;MT1E;MT2A
GO:0071276	cellular response to cadmium ion	36	7	0.695548	10.064	4.86e-06	0.00551856	MT1X;MT1F;MT1H;MT1M;MT1E;MT2A;SOD1
GO:0071280	cellular response to copper ion	26	6	0.50234	11.9441	8.25e-06	0.00833209	MT1X;MT1F;MT1H;MT1M;MT1E;MT2A
GO:0046688	response to copper ion	42	7	0.811472	8.62629	1.42e-05	0.0129183	MT1X;MT1F;MT1H;MT1M;MT1E;MT2A;SOD1
GO:0046916	cellular transition metal ion homeostasis	107	10	2.06732	4.83717	4.23e-05	0.0349256	MT1X;MT1F;MT1H;MT1M;MT1E;MT2A;SLC39A14;SLC30A8;SOD1;HFE
GO:0010043	response to zinc ion	54	7	1.04332	6.70934	7.65e-05	0.0579567	MT1X;MT1F;MT1H;MT1M;MT1E;MT2A;SLC30A8
GO:0007492	endoderm development	74	8	1.42974	5.59543	8.86e-05	0.0619589	EXT1;HMGA2;APELA;LAMC1;INHBA;LAMB1;LHX1;MIXL1
GO:0098754	detoxification	118	10	2.27985	4.38625	9.72e-05	0.0631433	MT1X;MT1F;MT1H;MT1M;MT1E;MT2A;PRDX4;SOD1;PRDX2;ADH5
GO:0042127	regulation of cell proliferation	1564	51	30.2177	1.68775	0.00014	0.0845616	CCND1;F2R;FGF7;HMGA2;MITF;GLP2R;JAK3;GPER1;INTU;CD320;AKT3;DRD2;TGFB1I1;CDKN2A;CDKN3;APELA;CDC20;PRDX4;LAMC1;NTF3;CGREF1;TSC2;FOXF1;RASSF5;AZGP1;CD22;NOLC1;CNN1;INHBA;SIRPG;ALDH1A2;LAMB1;SFRP1;ADORA2A;IER5;DLC1;KDM1A;NFATC2;GATA2;CDH2;BIRC5;EPHA1;EFNB1;TE
GO:0002694	regulation of leukocyte activation	481	22	9.29329	2.3673	0.000176	0.100168	CNR1;JAK3;GPER1;IL27RA;CD320;BCL10;APLF;FOXF1;CD22;INHBA;SIRPG;SFRP1;ADORA2A;SOD1;NFATC2;GATA2;VAMP2;EFNB1;TGFBR2;HFE;IL2RA;HES1
GO:0048585	negative regulation of response to stimulus	1545	50	29.8506	1.67501	0.000196	0.104067	FCRLB;MLLT3;HMGA2;CNR1;HIST1H2BJ;JAK3;PTPN3;GPER1;IL27RA;PDE3A;KLKB1;AKT3;DRD2;TGFB1I1;APELA;TIMP3;CHID1;CREBRF;DLK2;TRIM67;DUSP18;HDAC7;HYOU1;EPHA6;TLE3;TSC2;FOXF1;PTPN1;SH3BP1;CD22;PBK;KLK14;TRABD2A;SFRP1;ADORA2A;DLC1;KDM1A;DUSP16;GATA2;SPRED1;CDH2;MEIS
GO:0046686	response to cadmium ion	63	7	1.21721	5.75086	0.000206	0.104067	MT1X;MT1F;MT1H;MT1M;MT1E;MT2A;SOD1
GO:0036018	cellular response to erythropoietin	7	3	0.135245	22.1819	0.000236	0.112962	MT1X;MT2A;EPOR
GO:0055076	transition metal ion homeostasis	134	10	2.58898	3.86252	0.000277	0.126103	MT1X;MT1F;MT1H;MT1M;MT1E;MT2A;SLC39A14;SLC30A8;SOD1;HFE
GO:0036017	response to erythropoietin	8	3	0.154566	19.4092	0.000372	0.161187	MT1X;MT2A;EPOR
GO:2000241	regulation of reproductive process	141	10	2.72423	3.67076	0.000417	0.17244	CNR1;PDE3A;APELA;CDC20;PRDX4;CFAP69;INHBA;SFRP1;PLB1;WDR77
GO:0050865	regulation of cell activation	518	22	10.0082	2.19821	0.000489	0.18416	CNR1;JAK3;GPER1;IL27RA;CD320;BCL10;APLF;FOXF1;CD22;INHBA;SIRPG;SFRP1;ADORA2A;SOD1;NFATC2;GATA2;VAMP2;EFNB1;TGFBR2;HFE;IL2RA;HES1
GO:0050804	modulation of chemical synaptic transmission	416	19	8.03744	2.36394	0.000493	0.18416	F2R;HRH2;CNR1;SYN3;GPER1;DRD2;SNAP25;TSHZ3;CDC20;NTF3;RAB5A;NPTXR;CACNA2D2;ADORA2A;CDH2;VAMP2;SSH1;S1PR2;CHRNA6
GO:0099177	regulation of trans-synaptic signaling	417	19	8.05676	2.35827	0.000507	0.18416	F2R;HRH2;CNR1;SYN3;GPER1;DRD2;SNAP25;TSHZ3;CDC20;NTF3;RAB5A;NPTXR;CACNA2D2;ADORA2A;CDH2;VAMP2;SSH1;S1PR2;CHRNA6
GO:0045598	regulation of fat cell differentiation	120	9	2.31849	3.88183	0.000537	0.18416	TRIB2;GPER1;TGFB1I1;DLK2;CCDC71L;FAM57B;SFRP1;GATA2;HES1
GO:0008285	negative regulation of cell proliferation	667	26	12.887	2.01754	0.000567	0.18416	F2R;GPER1;INTU;DRD2;TGFB1I1;CDKN2A;CDKN3;PRDX4;CGREF1;TSC2;RASSF5;AZGP1;CNN1;INHBA;SIRPG;ALDH1A2;SFRP1;ADORA2A;DLC1;GATA2;TENM1;RPS6KA2;WDR77;TGFBR2;IL2RA;HES1
GO:0006875	cellular metal ion homeostasis	559	23	10.8003	2.12957	0.000567	0.18416	MT1X;MT1F;MT1H;MT1M;MT1E;F2R;CNR1;STOML2;MT2A;GPER1;KCNMA1;DRD2;TACR1;SLC39A14;SLC30A8;TRPA1;GPR35;SOD1;GATA2;ACKR2;WBP2NL;SLC35G1;HFE
GO:0008284	positive regulation of cell proliferation	898	32	17.3501	1.84437	0.000636	0.19926	CCND1;F2R;FGF7;HMGA2;GLP2R;JAK3;GPER1;CD320;AKT3;DRD2;APELA;CDC20;LAMC1;NTF3;FOXF1;NOLC1;SIRPG;ALDH1A2;LAMB1;SFRP1;KDM1A;NFATC2;GATA2;BIRC5;EPHA1;EFNB1;WDR77;LHX1;TGFBR2;S1PR2;IL2RA;HES1
GO:0009636	response to toxic substance	499	21	9.64107	2.17818	0.000735	0.222879	MT1X;MT1F;MT1H;MT1M;MT1E;CCND1;CNR1;SIGMAR1;MT2A;KCNMA1;DRD2;PRDX4;HPCA;TRPA1;ADORA2A;KDM1A;SOD1;APTX;PRDX2;CHRNA6;ADH5
GO:0072503	cellular divalent inorganic cation homeostasis	473	20	9.13873	2.18849	0.000924	0.270995	MT1X;MT1F;MT1H;MT1M;MT1E;F2R;CNR1;STOML2;MT2A;GPER1;DRD2;TACR1;SLC39A14;SLC30A8;TRPA1;GPR35;GATA2;ACKR2;WBP2NL;SLC35G1
GO:0030003	cellular cation homeostasis	618	24	11.9402	2.01001	0.000969	0.275212	MT1X;MT1F;MT1H;MT1M;MT1E;F2R;CNR1;STOML2;MT2A;GPER1;KCNMA1;DRD2;TACR1;SLC39A14;SLC30A8;TRPA1;GPR35;SLC4A3;SOD1;GATA2;ACKR2;WBP2NL;SLC35G1;HFE
GO:0031507	heterochromatin assembly	11	3	0.212529	14.1158	0.00105074	0.289464	HMGA2;CDKN2A;POLE3
GO:0010817	regulation of hormone levels	516	21	9.96952	2.10642	0.00112133	0.299823	ENHO;GCNT4;CNR1;ILDR1;GPER1;TRERF1;SLC16A1;DRD2;SNAP25;SCARB1;SLC30A8;BACE2;INHBA;CACNA2D2;ALDH1A2;SFRP1;ADORA2A;PLB1;VAMP2;COLQ;HFE
GO:0045926	negative regulation of growth	250	13	4.83019	2.6914	0.00119477	0.310333	MT1X;MT1F;MT1H;MT1M;MT1E;MT2A;CDKN2A;EI24;BCL11A;INHBA;SFRP1;SEMA6B;TGFBR2
GO:0006873	cellular ion homeostasis	630	24	12.1721	1.97172	0.00125742	0.315471	MT1X;MT1F;MT1H;MT1M;MT1E;F2R;CNR1;STOML2;MT2A;GPER1;KCNMA1;DRD2;TACR1;SLC39A14;SLC30A8;TRPA1;GPR35;SLC4A3;SOD1;GATA2;ACKR2;WBP2NL;SLC35G1;HFE
GO:0010561	negative regulation of glycoprotein biosynthetic process	12	3	0.231849	12.9394	0.00138103	0.315471	JAK3;BACE2;ITM2A
GO:0038110	interleukin-2-mediated signaling pathway	12	3	0.231849	12.9394	0.00138103	0.315471	JAK3;IL2RB;IL2RA
GO:0006898	receptor-mediated endocytosis	287	14	5.54506	2.52477	0.00144272	0.315471	ILDR1;DRD2;SNAP25;APELA;ASGR1;SCARB1;HPCA;HYOU1;NTF3;RAB5A;PDLIM7;ACKR2;TGFBR2;HFE
GO:0042592	homeostatic process	1817	53	35.1058	1.50972	0.00145883	0.315471	MT1X;MT1F;MT1H;MT1M;MT1E;F2R;ENHO;ESRRB;GCNT4;CNR1;STOML2;JAK3;MT2A;PTPN3;GPER1;KCNMA1;TRERF1;SLC16A1;AKT3;DRD2;PRDX4;SCARB1;TACR1;SLC39A14;SLC30A8;LAMA4;BCL10;TLE3;CSMD1;BACE2;LPL;AZGP1;TRPA1;INHBA;GPR35;SLC4A3;ADORA2A;CYTL1;KDM1A;SOD1;GATA2;ACKR2;CDH2;P
GO:0055065	metal ion homeostasis	638	24	12.3267	1.947	0.00148873	0.315471	MT1X;MT1F;MT1H;MT1M;MT1E;F2R;CNR1;STOML2;MT2A;GPER1;KCNMA1;DRD2;TACR1;SLC39A14;SLC30A8;TRPA1;GPR35;ADORA2A;SOD1;GATA2;ACKR2;WBP2NL;SLC35G1;HFE
GO:0072507	divalent inorganic cation homeostasis	494	20	9.54446	2.09546	0.00155624	0.315471	MT1X;MT1F;MT1H;MT1M;MT1E;F2R;CNR1;STOML2;MT2A;GPER1;DRD2;TACR1;SLC39A14;SLC30A8;TRPA1;GPR35;GATA2;ACKR2;WBP2NL;SLC35G1
GO:1902532	negative regulation of intracellular signal transduction	495	20	9.56378	2.09122	0.00159383	0.315471	GPER1;PDE3A;DRD2;TIMP3;TRIM67;DUSP18;HDAC7;HYOU1;TSC2;PTPN1;SH3BP1;CD22;PBK;SFRP1;DLC1;KDM1A;DUSP16;SPRED1;TANK;ARAP3
GO:0045936	negative regulation of phosphate metabolic process	532	21	10.2787	2.04307	0.00163212	0.315471	SH2D4A;TRIB2;GPER1;DRD2;CDKN2A;ELFN2;TIMP3;DUSP18;HPCA;NTF3;TSC2;PTPN1;INHBA;PBK;SFRP1;ADORA2A;DUSP16;SPRED1;INPP5J;EPHA1;PPME1
GO:0010563	negative regulation of phosphorus metabolic process	533	21	10.298	2.03924	0.00166976	0.315471	SH2D4A;TRIB2;GPER1;DRD2;CDKN2A;ELFN2;TIMP3;DUSP18;HPCA;NTF3;TSC2;PTPN1;INHBA;PBK;SFRP1;ADORA2A;DUSP16;SPRED1;INPP5J;EPHA1;PPME1
GO:0014033	neural crest cell differentiation	89	7	1.71955	4.07084	0.00167521	0.315471	GBX2;NOLC1;ALDH1A2;SFRP1;SEMA6B;EFNB1;HES1
GO:0045599	negative regulation of fat cell differentiation	45	5	0.869435	5.75086	0.00169247	0.315471	TRIB2;GPER1;TGFB1I1;FAM57B;GATA2
GO:0048598	embryonic morphogenesis	571	22	11.0322	1.99417	0.00172698	0.315471	EXT1;HMGA2;INTU;TGFB1I1;APELA;GBX2;BCL10;VASP;TSC2;FOXF1;INHBA;ZNF281;ALDH1A2;LAMB1;SFRP1;DLC1;SOD1;GATA2;LHX1;TGFBR2;MIXL1;HES1
GO:0046649	lymphocyte activation	646	24	12.4812	1.92289	0.00175576	0.315471	CTPS1;POU2F2;STOML2;JAK3;IL27RA;CD320;SLAMF6;BCL10;APLF;CD22;INHBA;SIRPG;SFRP1;ADORA2A;SOD1;NFATC2;VAMP2;EFNB1;ITM2A;CADM1;TGFBR2;HFE;IL2RA;HES1
GO:0030968	endoplasmic reticulum unfolded protein response	115	8	2.22189	3.60054	0.00175909	0.315471	CCND1;RNF121;SRPRB;GOSR2;CREBRF;HYOU1;PTPN1;ADD1
GO:0071352	cellular response to interleukin-2	13	3	0.25117	11.9441	0.00176977	0.315471	JAK3;IL2RB;IL2RA
GO:0048863	stem cell differentiation	202	11	3.9028	2.81849	0.00195032	0.340968	HMGA2;ESRRB;GBX2;NOLC1;ZNF281;ALDH1A2;SFRP1;GATA2;SEMA6B;EFNB1;HES1
GO:0046883	regulation of hormone secretion	266	13	5.13933	2.52951	0.00207557	0.35115	CNR1;ILDR1;GPER1;SLC16A1;DRD2;SNAP25;SLC30A8;INHBA;CACNA2D2;SFRP1;ADORA2A;VAMP2;HFE
GO:0099537	trans-synaptic signaling	693	25	13.3893	1.86716	0.00210692	0.35115	F2R;HRH2;CNR1;SYN3;SV2C;GPER1;DRD2;SNAP25;TSHZ3;CDC20;NTF3;RAB5A;NPTXR;IL1RAP;CACNA2D2;ADORA2A;CDH2;VAMP2;COLQ;GABRR3;SSH1;VDAC3;NOVA1;S1PR2;CHRNA6
GO:0007369	gastrulation	175	10	3.38114	2.95759	0.00217629	0.35115	EXT1;HMGA2;APELA;FOXF1;INHBA;LAMB1;SFRP1;LHX1;TGFBR2;MIXL1
GO:0097154	GABAergic neuron differentiation	14	3	0.270491	11.0909	0.0022204	0.35115	DRD2;INHBA;GATA2
GO:0070669	response to interleukin-2	14	3	0.270491	11.0909	0.0022204	0.35115	JAK3;IL2RB;IL2RA
GO:0051249	regulation of lymphocyte activation	403	17	7.78627	2.18333	0.00225096	0.35115	JAK3;IL27RA;CD320;BCL10;APLF;CD22;INHBA;SIRPG;SFRP1;ADORA2A;SOD1;NFATC2;EFNB1;TGFBR2;HFE;IL2RA;HES1
GO:0008283	cell proliferation	1986	56	38.3711	1.45943	0.00227894	0.35115	CCND1;CTPS1;F2R;FGF7;HMGA2;MITF;GLP2R;JAK3;GPER1;INTU;CD320;AKT3;PSMG1;DRD2;TGFB1I1;CDKN2A;CDKN3;APELA;CDC20;PRDX4;SCARB1;LAMC1;GBX2;NTF3;CGREF1;TSC2;CKS2;FOXF1;RASSF5;AZGP1;CD22;NOLC1;CNN1;INHBA;SIRPG;ALDH1A2;LAMB1;SFRP1;ADORA2A;IER5;DLC1;KDM1A;NFATC2;GA
GO:0099536	synaptic signaling	698	25	13.4859	1.85379	0.00231835	0.351268	F2R;HRH2;CNR1;SYN3;SV2C;GPER1;DRD2;SNAP25;TSHZ3;CDC20;NTF3;RAB5A;NPTXR;IL1RAP;CACNA2D2;ADORA2A;CDH2;VAMP2;COLQ;GABRR3;SSH1;VDAC3;NOVA1;S1PR2;CHRNA6
GO:0055080	cation homeostasis	701	25	13.5439	1.84585	0.0024537	0.365682	MT1X;MT1F;MT1H;MT1M;MT1E;F2R;CNR1;STOML2;MT2A;GPER1;KCNMA1;DRD2;TACR1;SLC39A14;SLC30A8;TRPA1;GPR35;SLC4A3;ADORA2A;SOD1;GATA2;ACKR2;WBP2NL;SLC35G1;HFE
GO:0045444	fat cell differentiation	210	11	4.05736	2.71112	0.00263962	0.38267	CCND1;HMGA2;TRIB2;GPER1;TGFB1I1;DLK2;CCDC71L;FAM57B;SFRP1;GATA2;HES1
GO:2001238	positive regulation of extrinsic apoptotic signaling pathway	50	5	0.966039	5.17578	0.0027137	0.38267	GPER1;TIMP3;BCL10;INHBA;SFRP1
GO:0001706	endoderm formation	50	5	0.966039	5.17578	0.0027137	0.38267	HMGA2;INHBA;LAMB1;LHX1;MIXL1
GO:1903019	negative regulation of glycoprotein metabolic process	15	3	0.289812	10.3516	0.00273606	0.38267	JAK3;BACE2;ITM2A
GO:0048873	homeostasis of number of cells within a tissue	31	4	0.598944	6.67842	0.00285101	0.388643	F2R;AKT3;GATA2;ADD1
GO:0048872	homeostasis of number of cells	245	12	4.73359	2.53507	0.00298906	0.388643	F2R;GCNT4;JAK3;AKT3;BCL10;INHBA;SOD1;GATA2;CDH2;ADD1;PDE4B;IL2RA
GO:0098771	inorganic ion homeostasis	712	25	13.7564	1.81734	0.00300915	0.388643	MT1X;MT1F;MT1H;MT1M;MT1E;F2R;CNR1;STOML2;MT2A;GPER1;KCNMA1;DRD2;TACR1;SLC39A14;SLC30A8;TRPA1;GPR35;SLC4A3;ADORA2A;SOD1;GATA2;ACKR2;WBP2NL;SLC35G1;HFE
GO:0007267	cell-cell signaling	1576	46	30.4495	1.5107	0.00304036	0.388643	CCND1;F2R;FGF7;ENHO;HRH2;MLLT3;HMGA2;CNR1;MITF;ILDR1;SYN3;SV2C;GPER1;SLC16A1;DRD2;TGFB1I1;SNAP25;TSHZ3;CDC20;KCNJ3;SLC30A8;NTF3;RAB5A;TLE3;TSC2;NPTXR;IL1RAP;INHBA;CACNA2D2;SIRPG;TRABD2A;SFRP1;ADORA2A;CDH2;VAMP2;EFNB1;COLQ;GABRR3;SSH1;LHX1;VDAC3;HFE;NOVA1;
GO:0090066	regulation of anatomical structure size	487	19	9.40922	2.0193	0.00305082	0.388643	F2R;HRH2;GPER1;KCNMA1;PLS1;AKT3;AVIL;RAB5A;VASP;ACTR3B;SH3BP1;ADORA2A;KDM1A;SOD1;SEMA6B;TENM1;ADD1;SSH1;RILP
GO:0046879	hormone secretion	312	14	6.02808	2.32246	0.00310633	0.388643	ENHO;CNR1;ILDR1;GPER1;SLC16A1;DRD2;SNAP25;SLC30A8;INHBA;CACNA2D2;SFRP1;ADORA2A;VAMP2;HFE
GO:0002683	negative regulation of immune system process	416	17	8.03744	2.1151	0.00311864	0.388643	FCRLB;CNR1;JAK3;GPER1;IL27RA;DRD2;BCL10;FOXF1;CD22;INHBA;SFRP1;ADORA2A;GATA2;HFE;IL2RA;MIXL1;HES1
GO:0032228	regulation of synaptic transmission, GABAergic	32	4	0.618265	6.46972	0.00320939	0.388643	CNR1;SYN3;DRD2;ADORA2A
GO:0071248	cellular response to metal ion	185	10	3.57434	2.79772	0.00325351	0.388643	MT1X;MT1F;MT1H;MT1M;MT1E;MT2A;HPCA;SOD1;ADD1;HFE
GO:0070828	heterochromatin organization	16	3	0.309132	9.70458	0.00331966	0.388643	HMGA2;CDKN2A;POLE3
GO:0043252	sodium-independent organic anion transport	16	3	0.309132	9.70458	0.00331966	0.388643	SLCO5A1;SLCO3A1;SLCO6A1
GO:0009968	negative regulation of signal transduction	1202	37	23.2236	1.59321	0.00333339	0.388643	MLLT3;HIST1H2BJ;PTPN3;GPER1;PDE3A;DRD2;TGFB1I1;APELA;TIMP3;CREBRF;DLK2;TRIM67;DUSP18;HDAC7;HYOU1;EPHA6;TLE3;TSC2;PTPN1;SH3BP1;CD22;PBK;KLK14;TRABD2A;SFRP1;DLC1;KDM1A;DUSP16;GATA2;SPRED1;CDH2;MEIS3;EPHA1;TANK;TGFBR2;S1PR2;ARAP3
GO:0006939	smooth muscle contraction	101	7	1.9514	3.58717	0.00343837	0.388643	F2R;GPER1;KCNMA1;DRD2;TACR1;CNN1;SOD1
GO:0001933	negative regulation of protein phosphorylation	385	16	7.4385	2.15097	0.00347127	0.388643	TRIB2;GPER1;DRD2;CDKN2A;TIMP3;DUSP18;NTF3;TSC2;PTPN1;PBK;SFRP1;ADORA2A;DUSP16;SPRED1;INPP5J;EPHA1
GO:1901552	positive regulation of endothelial cell development	5	2	0.0966039	20.7031	0.00358066	0.388643	ADD1;S1PR2
GO:1903142	positive regulation of establishment of endothelial barrier	5	2	0.0966039	20.7031	0.00358066	0.388643	ADD1;S1PR2
GO:0007270	neuron-neuron synaptic transmission	5	2	0.0966039	20.7031	0.00358066	0.388643	DRD2;VDAC3
GO:0051036	regulation of endosome size	5	2	0.0966039	20.7031	0.00358066	0.388643	RAB5A;RILP
GO:0048729	tissue morphogenesis	607	22	11.7277	1.8759	0.00363065	0.388643	FGF7;MLLT3;HMGA2;GCNT4;INTU;TGFB1I1;APELA;GBX2;BCL10;VASP;TSC2;FOXF1;SH3BP1;INHBA;KLK14;ALDH1A2;SFRP1;DLC1;MATN3;LHX1;TGFBR2;HES1
GO:0042326	negative regulation of phosphorylation	423	17	8.17269	2.0801	0.0036907	0.388643	TRIB2;GPER1;DRD2;CDKN2A;TIMP3;DUSP18;NTF3;TSC2;PTPN1;INHBA;PBK;SFRP1;ADORA2A;DUSP16;SPRED1;INPP5J;EPHA1
GO:0007268	chemical synaptic transmission	685	24	13.2347	1.81341	0.00372318	0.388643	F2R;HRH2;CNR1;SYN3;SV2C;GPER1;DRD2;SNAP25;TSHZ3;CDC20;NTF3;RAB5A;NPTXR;CACNA2D2;ADORA2A;CDH2;VAMP2;COLQ;GABRR3;SSH1;VDAC3;NOVA1;S1PR2;CHRNA6
GO:0098916	anterograde trans-synaptic signaling	685	24	13.2347	1.81341	0.00372318	0.388643	F2R;HRH2;CNR1;SYN3;SV2C;GPER1;DRD2;SNAP25;TSHZ3;CDC20;NTF3;RAB5A;NPTXR;CACNA2D2;ADORA2A;CDH2;VAMP2;COLQ;GABRR3;SSH1;VDAC3;NOVA1;S1PR2;CHRNA6
GO:0002695	negative regulation of leukocyte activation	159	9	3.072	2.92968	0.00380146	0.388643	CNR1;JAK3;GPER1;FOXF1;INHBA;SFRP1;ADORA2A;HFE;IL2RA
GO:0021879	forebrain neuron differentiation	54	5	1.04332	4.79239	0.00380478	0.388643	DRD2;GBX2;INHBA;GATA2;HES1
GO:0009914	hormone transport	322	14	6.22129	2.25034	0.00410955	0.408753	ENHO;CNR1;ILDR1;GPER1;SLC16A1;DRD2;SNAP25;SLC30A8;INHBA;CACNA2D2;SFRP1;ADORA2A;VAMP2;HFE
GO:0021915	neural tube development	161	9	3.11064	2.89329	0.00412692	0.408753	INTU;GBX2;BCL10;VASP;TSC2;ALDH1A2;SFRP1;DLC1;HES1
GO:0034620	cellular response to unfolded protein	132	8	2.55034	3.13683	0.00413654	0.408753	CCND1;RNF121;SRPRB;GOSR2;CREBRF;HYOU1;PTPN1;ADD1
GO:0010648	negative regulation of cell communication	1305	39	25.2136	1.54678	0.00428913	0.419274	MLLT3;HIST1H2BJ;PTPN3;GPER1;PDE3A;DRD2;TGFB1I1;APELA;TIMP3;CREBRF;DLK2;TRIM67;DUSP18;HDAC7;HYOU1;EPHA6;TLE3;TSC2;PTPN1;SH3BP1;CD22;INHBA;PBK;KLK14;GPR35;TRABD2A;SFRP1;DLC1;KDM1A;DUSP16;GATA2;SPRED1;CDH2;MEIS3;EPHA1;TANK;TGFBR2;S1PR2;ARAP3
GO:0030100	regulation of endocytosis	257	12	4.96544	2.4167	0.00438452	0.423039	DRD2;APELA;SCARB1;HPCA;NTF3;RAB5A;TSC2;PTPN1;CD22;SIRPG;GATA2;HFE
GO:1901385	regulation of voltage-gated calcium channel activity	35	4	0.676227	5.91517	0.00446607	0.423039	DRD2;HPCA;GPR35;PDE4B
GO:0014032	neural crest cell development	80	6	1.54566	3.88183	0.00450265	0.423039	GBX2;NOLC1;ALDH1A2;SEMA6B;EFNB1;HES1
GO:0023057	negative regulation of signaling	1309	39	25.2909	1.54206	0.00451378	0.423039	MLLT3;HIST1H2BJ;PTPN3;GPER1;PDE3A;DRD2;TGFB1I1;APELA;TIMP3;CREBRF;DLK2;TRIM67;DUSP18;HDAC7;HYOU1;EPHA6;TLE3;TSC2;PTPN1;SH3BP1;CD22;INHBA;PBK;KLK14;GPR35;TRABD2A;SFRP1;DLC1;KDM1A;DUSP16;GATA2;SPRED1;CDH2;MEIS3;EPHA1;TANK;TGFBR2;S1PR2;ARAP3
GO:0050801	ion homeostasis	776	26	14.9929	1.73415	0.00463786	0.427505	MT1X;MT1F;MT1H;MT1M;MT1E;F2R;CNR1;STOML2;MT2A;PTPN3;GPER1;KCNMA1;DRD2;TACR1;SLC39A14;SLC30A8;TRPA1;GPR35;SLC4A3;ADORA2A;SOD1;GATA2;ACKR2;WBP2NL;SLC35G1;HFE
GO:0097479	synaptic vesicle localization	164	9	3.16861	2.84037	0.00465549	0.427505	CNR1;SYN3;DRD2;SNAP25;RAB5A;ADORA2A;CDH2;VAMP2;CHRNA6
GO:0007269	neurotransmitter secretion	165	9	3.18793	2.82315	0.00484291	0.43591	CNR1;SYN3;GPER1;DRD2;SNAP25;RAB5A;ADORA2A;VAMP2;CHRNA6
