# Supplementary material for: Bioinformatics analysis and validation of mesenchymal stem cells related gene MT1G in osteosarcoma
Source: Aging (Albany NY). 2024 May 13;16(9):8155–70. doi: 10.18632/aging.205809 (PMC11131992; doi:10.18632/aging.205809)
Supplement: Supplementary Table 10 [file aging-16-205809-s011.xls]

## Sheet: Table S10
Supplementary Table 10. The results of GO analysis (Molecular Function) in TARGET data set.
geneSet	description	size	overlap	expect	enrichmentRatio	pValue	FDR	userId
GO:0019902	phosphatase binding	178	11	3.27791	3.3558	0.000471	0.884093	SH2D4A;JAK3;TSC2;PPP1R18;PTPN1;CD22;SOD1;NFATC2;SPRED1;CDH2;PPME1
GO:0004896	cytokine receptor activity	92	7	1.6942	4.13174	0.00154456	1	IL27RA;IL2RB;IL1RAP;GPR35;EPOR;ACKR2;IL2RA
GO:0046983	protein dimerization activity	1270	38	23.3873	1.62481	0.00206495	1	GZMA;HIST1H2AD;EXT1;MITF;HIST1H2BJ;SLC16A1;DRD2;ASGR1;PRDX4;SCARB1;DLK2;RCC1;SLC30A8;TSC2;ANO3;NOLC1;INHBA;H2AFZ;ADORA2A;TPST2;SOD1;ANO5;CDH2;CDH20;HIST2H2BF;POLE3;TENM1;MAD2L1;ADD1;ADCY2;CADM1;HIF3A;MGLL;RILP;SYCP2;ADH5;MIXL1;HES1
GO:0015347	sodium-independent organic anion transmembrane transporter activity	16	3	0.294643	10.1818	0.00289865	1	SLCO5A1;SLCO3A1;SLCO6A1
GO:0008379	thioredoxin peroxidase activity	5	2	0.0920761	21.7212	0.00325834	1	PRDX4;PRDX2
GO:0005539	glycosaminoglycan binding	219	10	4.03293	2.47959	0.00753254	1	FGF7;COL5A3;LPL;SFRP1;EPYC;ADAMTS15;TENM1;COLQ;TGFBR2;EGFLAM
GO:0008138	protein tyrosine/serine/threonine phosphatase activity	44	4	0.810269	4.93663	0.00858105	1	CDKN3;DUSP18;DUSP16;SSH1
GO:0008144	drug binding	1707	45	31.4348	1.43154	0.00871236	1	CTPS1;CNR1;SIGMAR1;SYN3;JAK3;MT2A;ACSM4;DDX23;ANKK1;CD320;AKT3;DRD2;KIF21B;CHID1;CKMT2;NLRP11;HYOU1;EPHA6;MAT1A;ACTR3B;ALPK2;NOLC1;PBK;DNAH2;SFRP1;DPYS;IARS;HSPA4L;MYH14;CYP8B1;TXK;ABCC10;EPHA1;STK17A;NUAK2;RPS6KA2;TRIT1;STK32B;ADCY2;TGFBR2;STK38L;ACSS2;A
GO:0051920	peroxiredoxin activity	8	2	0.147322	13.5757	0.00879549	1	PRDX4;PRDX2
GO:0004725	protein tyrosine phosphatase activity	100	6	1.84152	3.25818	0.0104394	1	PTPN3;CDKN3;DUSP18;PTPN1;DUSP16;SSH1
GO:0070181	small ribosomal subunit rRNA binding	11	2	0.202567	9.87326	0.0166588	1	MRPS18C;NSUN4
GO:0008528	G protein-coupled peptide receptor activity	143	7	2.63338	2.65819	0.0167661	1	F2R;GLP2R;SIGMAR1;LTB4R;TACR1;GPR35;ACKR2
GO:0001228	DNA-binding transcription activator activity, RNA polymerase II-specific	444	15	8.17635	1.83456	0.01798	1	TOX2;POU2F2;HMGA2;ESRRB;MITF;CREBRF;GBX2;FOXF1;BARHL1;NFATC2;GATA2;ONECUT3;TXK;MEIS3;MIXL1
GO:0001653	peptide receptor activity	149	7	2.74387	2.55114	0.0205194	1	F2R;GLP2R;SIGMAR1;LTB4R;TACR1;GPR35;ACKR2
GO:0022839	ion gated channel activity	335	12	6.1691	1.94518	0.0218158	1	CNR1;KCNMA1;SNAP25;KCNJ3;ANO3;TRPA1;CACNA2D2;ANO5;KCNC3;GABRR3;VDAC3;CHRNA6
GO:0003906	DNA-(apurinic or apyrimidinic site) endonuclease activity	13	2	0.239398	8.3543	0.0230606	1	HMGA2;APLF
GO:0017017	MAP kinase tyrosine/serine/threonine phosphatase activity	13	2	0.239398	8.3543	0.0230606	1	DUSP18;DUSP16
GO:0003779	actin binding	419	14	7.71597	1.81442	0.0237134	1	KCNMA1;PLS1;AVIL;HPCA;VASP;ACTR3B;PPP1R18;CNN1;MYH14;ABLIM3;ADD1;SSH1;SNTG2;STK38L
GO:0008270	zinc ion binding	802	23	14.769	1.55732	0.0240024	1	MT1X;MT1F;MT1H;MT1M;MT1E;ZNF208;ESRRB;MT2A;TIMM8B;TRIM67;SLC30A8;ZMAT1;PTPN1;CPM;DPYS;SOD1;TIMM13;GATA2;L3MBTL4;ADAMTS15;S100A3;TRIT1;ADH5
GO:0022836	gated channel activity	344	12	6.33483	1.89429	0.0261102	1	CNR1;KCNMA1;SNAP25;KCNJ3;ANO3;TRPA1;CACNA2D2;ANO5;KCNC3;GABRR3;VDAC3;CHRNA6
GO:0004029	aldehyde dehydrogenase (NAD) activity	14	2	0.257813	7.75756	0.0265813	1	ALDH1A2;ADH5
GO:0033549	MAP kinase phosphatase activity	14	2	0.257813	7.75756	0.0265813	1	DUSP18;DUSP16
GO:0046982	protein heterodimerization activity	468	15	8.61832	1.74048	0.0271878	1	HIST1H2AD;EXT1;HIST1H2BJ;DRD2;RCC1;NOLC1;INHBA;H2AFZ;ADORA2A;HIST2H2BF;POLE3;TENM1;ADD1;ADCY2;SYCP2
GO:0008201	heparin binding	160	7	2.94643	2.37575	0.028851	1	FGF7;COL5A3;LPL;SFRP1;ADAMTS15;TENM1;COLQ
GO:0034185	apolipoprotein binding	15	2	0.276228	7.24039	0.0303034	1	SCARB1;LPL
GO:0070742	C2H2 zinc finger domain binding	15	2	0.276228	7.24039	0.0303034	1	HMGA2;GATA2
GO:0004115	3',5'-cyclic-AMP phosphodiesterase activity	15	2	0.276228	7.24039	0.0303034	1	PDE3A;PDE4B
GO:0051020	GTPase binding	646	19	11.8962	1.59715	0.0306637	1	FGF7;STOML2;JAK3;ST5;RCC1;IL2RB;XPO7;FRS3;TSC2;RASSF5;SH3BP1;RGL2;PSD3;IARS;SOD1;ARHGEF40;BIRC5;RILP;IL2RA
GO:0008536	Ran GTPase binding	38	3	0.699778	4.28707	0.0324633	1	RCC1;XPO7;BIRC5
GO:0030228	lipoprotein particle receptor activity	16	2	0.294643	6.78787	0.0342184	1	ILDR1;SCARB1
GO:0000980	RNA polymerase II distal enhancer sequence-specific DNA binding	99	5	1.82311	2.74257	0.0361278	1	ESRRB;ZNF281;H2AFZ;GATA2;MIXL1
GO:0019903	protein phosphatase binding	133	6	2.44922	2.44976	0.036582	1	JAK3;PTPN1;CD22;SOD1;CDH2;PPME1
GO:0055106	ubiquitin-protein transferase regulator activity	17	2	0.313059	6.38858	0.0383179	1	TRIB2;CDC20
GO:0005005	transmembrane-ephrin receptor activity	17	2	0.313059	6.38858	0.0383179	1	EPHA6;EPHA1
GO:0052689	carboxylic ester hydrolase activity	136	6	2.50447	2.39572	0.040095	1	CES2;LPL;IARS;PLB1;PPME1;MGLL
GO:0008509	anion transmembrane transporter activity	327	11	6.02177	1.8267	0.0403726	1	SLC16A1;SLCO5A1;SLCO3A1;ANO3;SLC4A3;SLC38A2;ANO5;ABCC10;GABRR3;VDAC3;SLCO6A1
GO:0008092	cytoskeletal protein binding	940	25	17.3103	1.44423	0.0417532	1	CLIP2;PTPN3;KCNMA1;PLS1;KIF21B;AVIL;HPCA;SPEF1;VASP;ACTR3B;PPP1R18;CNN1;CDK5RAP2;ADORA2A;MYH14;CDH2;CDH20;BIRC5;LZTS1;ABLIM3;ADD1;SSH1;SNTG2;STK38L;PDE4B
GO:0031492	nucleosomal DNA binding	42	3	0.773439	3.87878	0.041888	1	HMGA2;RCC1;H2AFZ
GO:0005229	intracellular calcium activated chloride channel activity	18	2	0.331474	6.03366	0.0425939	1	ANO3;ANO5
GO:0061778	intracellular chloride channel activity	18	2	0.331474	6.03366	0.0425939	1	ANO3;ANO5
GO:0008320	protein transmembrane transporter activity	19	2	0.349889	5.7161	0.0470384	1	AZGP1;SEC61A1
GO:0016780	phosphotransferase activity, for other substituted phosphate groups	19	2	0.349889	5.7161	0.0470384	1	PIGF;SGMS2
GO:0008301	DNA binding, bending	19	2	0.349889	5.7161	0.0470384	1	HMGA2;TRERF1
GO:0005003	ephrin receptor activity	19	2	0.349889	5.7161	0.0470384	1	EPHA6;EPHA1
GO:0005088	Ras guanyl-nucleotide exchange factor activity	255	9	4.69588	1.91657	0.0470553	1	FGF7;JAK3;ST5;RCC1;IL2RB;FRS3;RGL2;ARHGEF40;IL2RA
GO:0022843	voltage-gated cation channel activity	142	6	2.61496	2.29449	0.0477445	1	CNR1;KCNMA1;SNAP25;KCNJ3;CACNA2D2;KCNC3
GO:0008134	transcription factor binding	638	18	11.7489	1.53206	0.0487325	1	CCND1;HMGA2;ESRRB;TRIB2;TRERF1;TGFB1I1;CDKN2A;POLR1E;BCL10;HDAC7;TLE3;NOLC1;KDM1A;NFATC2;GATA2;ADD1;MIXL1;HES1
GO:0031267	small GTPase binding	551	16	10.1468	1.57685	0.0493749	1	FGF7;JAK3;ST5;RCC1;IL2RB;XPO7;FRS3;TSC2;RASSF5;SH3BP1;RGL2;SOD1;ARHGEF40;BIRC5;RILP;IL2RA
GO:0016538	cyclin-dependent protein serine/threonine kinase regulator activity	45	3	0.828685	3.6202	0.0497579	1	CCND1;CDKN2A;CKS2
GO:0005385	zinc ion transmembrane transporter activity	20	2	0.368304	5.43029	0.0516439	1	SLC39A14;SLC30A8
GO:0004672	protein kinase activity	649	18	11.9515	1.50609	0.055681	1	CCND1;FGF7;JAK3;TRIB2;ANKK1;AKT3;EPHA6;ALPK2;PBK;TXK;EPHA1;EFNB1;STK17A;NUAK2;RPS6KA2;STK32B;TGFBR2;STK38L
GO:0003682	chromatin binding	520	15	9.57591	1.56643	0.0584574	1	MLLT3;HMGA2;MITF;GPER1;TSHZ3;RCC1;HDAC7;CKS2;H2AFZ;KDM1A;NFATC2;GATA2;APTX;MEIS3;WBP2NL
GO:0005524	ATP binding	1453	35	26.7573	1.30805	0.0609812	1	CTPS1;SYN3;JAK3;ACSM4;DDX23;ANKK1;AKT3;KIF21B;CKMT2;NLRP11;HYOU1;EPHA6;MAT1A;ACTR3B;ALPK2;NOLC1;PBK;DNAH2;IARS;HSPA4L;MYH14;TXK;ABCC10;EPHA1;STK17A;NUAK2;RPS6KA2;TRIT1;STK32B;ADCY2;TGFBR2;STK38L;ACSS2;ABCF2;AK2
GO:0022884	macromolecule transmembrane transporter activity	22	2	0.405135	4.93663	0.0613086	1	AZGP1;SEC61A1
GO:0017075	syntaxin-1 binding	22	2	0.405135	4.93663	0.0613086	1	SNAP25;VAMP2
GO:0042803	protein homodimerization activity	841	22	15.4872	1.42053	0.0622521	1	GZMA;EXT1;SLC16A1;DRD2;ASGR1;PRDX4;SCARB1;DLK2;SLC30A8;TSC2;TPST2;SOD1;CDH2;CDH20;TENM1;MAD2L1;ADD1;CADM1;MGLL;ADH5;MIXL1;HES1
GO:0032559	adenyl ribonucleotide binding	1509	36	27.7886	1.2955	0.0646757	1	CTPS1;SYN3;JAK3;ACSM4;DDX23;ANKK1;AKT3;KIF21B;CKMT2;NLRP11;HYOU1;EPHA6;MAT1A;ACTR3B;ALPK2;NOLC1;PBK;DNAH2;IARS;HSPA4L;MYH14;TXK;ABCC10;EPHA1;STK17A;NUAK2;RPS6KA2;TRIT1;STK32B;ADCY2;TGFBR2;STK38L;PDE4B;ACSS2;ABCF2;AK2
GO:0140103	catalytic activity, acting on a glycoprotein	23	2	0.42355	4.72199	0.0663536	1	GCNT4;MGAT3
GO:0000979	RNA polymerase II core promoter sequence-specific DNA binding	23	2	0.42355	4.72199	0.0663536	1	GBX2;H2AFZ
GO:0004622	lysophospholipase activity	23	2	0.42355	4.72199	0.0663536	1	PLB1;MGLL
GO:0030215	semaphorin receptor binding	23	2	0.42355	4.72199	0.0663536	1	SH3BP1;SEMA6B
GO:0038024	cargo receptor activity	83	4	1.52846	2.61701	0.06702	1	ILDR1;ASGR1;SCARB1;ACKR2
GO:0001158	enhancer sequence-specific DNA binding	118	5	2.173	2.30097	0.0671245	1	ESRRB;ZNF281;H2AFZ;GATA2;MIXL1
GO:0015103	inorganic anion transmembrane transporter activity	156	6	2.87277	2.08857	0.0688956	1	ANO3;SLC4A3;ANO5;ABCC10;GABRR3;VDAC3
GO:0017016	Ras GTPase binding	534	15	9.83372	1.52536	0.0699444	1	FGF7;JAK3;ST5;RCC1;IL2RB;XPO7;FRS3;RASSF5;SH3BP1;RGL2;SOD1;ARHGEF40;BIRC5;RILP;IL2RA
GO:0016772	transferase activity, transferring phosphorus-containing groups	993	25	18.2863	1.36714	0.0699943	1	CCND1;FGF7;JAK3;TRIB2;ANKK1;AKT3;PIGF;POLR1E;CKMT2;EPHA6;ALPK2;PBK;POLN;TXK;POLE3;EPHA1;EFNB1;STK17A;NUAK2;RPS6KA2;STK32B;TGFBR2;STK38L;SGMS2;AK2
GO:0008375	acetylglucosaminyltransferase activity	52	3	0.957591	3.13286	0.0706628	1	EXT1;GCNT4;MGAT3
GO:0030554	adenyl nucleotide binding	1522	36	28.028	1.28443	0.0712299	1	CTPS1;SYN3;JAK3;ACSM4;DDX23;ANKK1;AKT3;KIF21B;CKMT2;NLRP11;HYOU1;EPHA6;MAT1A;ACTR3B;ALPK2;NOLC1;PBK;DNAH2;IARS;HSPA4L;MYH14;TXK;ABCC10;EPHA1;STK17A;NUAK2;RPS6KA2;TRIT1;STK32B;ADCY2;TGFBR2;STK38L;PDE4B;ACSS2;ABCF2;AK2
GO:0005201	extracellular matrix structural constituent	158	6	2.9096	2.06214	0.0722977	1	COL5A3;LAMC1;LAMA4;LAMB1;MATN3;COLQ
GO:0005244	voltage-gated ion channel activity	197	7	3.6278	1.92955	0.072553	1	CNR1;KCNMA1;SNAP25;KCNJ3;CACNA2D2;KCNC3;VDAC3
GO:0022832	voltage-gated channel activity	197	7	3.6278	1.92955	0.072553	1	CNR1;KCNMA1;SNAP25;KCNJ3;CACNA2D2;KCNC3;VDAC3
GO:1901681	sulfur compound binding	240	8	4.41965	1.8101	0.076762	1	FGF7;COL5A3;RCC1;LPL;SFRP1;ADAMTS15;TENM1;COLQ
GO:0005253	anion channel activity	87	4	1.60212	2.49669	0.0767978	1	ANO3;ANO5;GABRR3;VDAC3
GO:0003887	DNA-directed DNA polymerase activity	25	2	0.46038	4.34423	0.0768352	1	POLN;POLE3
GO:0072509	divalent inorganic cation transmembrane transporter activity	25	2	0.46038	4.34423	0.0768352	1	SLC39A14;SLC30A8
GO:0005249	voltage-gated potassium channel activity	88	4	1.62054	2.46832	0.0793483	1	KCNMA1;SNAP25;KCNJ3;KCNC3
GO:0050840	extracellular matrix binding	55	3	1.01284	2.96198	0.0806481	1	ITGA9;SMOC1;ADAMTS15
GO:0046914	transition metal ion binding	1058	26	19.4833	1.33448	0.0816944	1	MT1X;MT1F;MT1H;MT1M;MT1E;ZNF208;ESRRB;MT2A;TIMM8B;TRIM67;SLC30A8;ZMAT1;PTPN1;CPM;DPYS;SOD1;TIMM13;GATA2;L3MBTL4;ADAMTS15;CYP2D7;CYP8B1;S100A3;TRIT1;ADCY2;ADH5
GO:0008565	protein transporter activity	89	4	1.63895	2.44058	0.0819406	1	AZGP1;TIMM13;TOMM5;SEC61A1
GO:0001637	G protein-coupled chemoattractant receptor activity	26	2	0.478796	4.17715	0.0822587	1	GPR35;ACKR2
GO:0004950	chemokine receptor activity	26	2	0.478796	4.17715	0.0822587	1	GPR35;ACKR2
GO:0043015	gamma-tubulin binding	26	2	0.478796	4.17715	0.0822587	1	CDK5RAP2;PDE4B
GO:0016405	CoA-ligase activity	26	2	0.478796	4.17715	0.0822587	1	ACSM4;ACSS2
GO:0005104	fibroblast growth factor receptor binding	26	2	0.478796	4.17715	0.0822587	1	FGF7;FRS3
GO:0005216	ion channel activity	415	12	7.64231	1.57021	0.0832685	1	CNR1;KCNMA1;SNAP25;KCNJ3;ANO3;TRPA1;CACNA2D2;ANO5;KCNC3;GABRR3;VDAC3;CHRNA6
GO:0005085	guanyl-nucleotide exchange factor activity	329	10	6.0586	1.65055	0.0840082	1	FGF7;JAK3;ST5;RCC1;IL2RB;FRS3;RGL2;PSD3;ARHGEF40;IL2RA
GO:0016765	transferase activity, transferring alkyl or aryl (other than methyl) groups	56	3	1.03125	2.90909	0.0841053	1	DPH2;MAT1A;TRIT1
GO:0019955	cytokine binding	127	5	2.33873	2.13791	0.0857141	1	IL27RA;IL2RB;ACKR2;TGFBR2;IL2RA
GO:0042802	identical protein binding	1696	39	31.2322	1.24871	0.0860118	1	CTPS1;GZMA;EXT1;ILDR1;SLC16A1;DRD2;ASGR1;PRDX4;SCARB1;DLK2;EPM2AIP1;SLC30A8;HPCA;BCL10;FRS3;MAT1A;TSC2;EID2B;TRPA1;INHBA;EPOR;SFRP1;ADORA2A;IER5;CLDN6;TPST2;SOD1;CDH2;CDH20;BIRC5;PRPF3;TENM1;MAD2L1;ADD1;CADM1;MGLL;ADH5;MIXL1;HES1
GO:0046875	ephrin receptor binding	27	2	0.497211	4.02244	0.0877959	1	PTPN1;EFNB1
GO:0034711	inhibin binding	5	1	0.0920761	10.8606	0.088757	1	INHBA
GO:0005026	transforming growth factor beta receptor activity, type II	5	1	0.0920761	10.8606	0.088757	1	TGFBR2
GO:0031802	type 5 metabotropic glutamate receptor binding	5	1	0.0920761	10.8606	0.088757	1	ADORA2A
GO:0004028	3-chloroallyl aldehyde dehydrogenase activity	5	1	0.0920761	10.8606	0.088757	1	ALDH1A2
GO:0002054	nucleobase binding	5	1	0.0920761	10.8606	0.088757	1	DPYS
GO:0016532	superoxide dismutase copper chaperone activity	5	1	0.0920761	10.8606	0.088757	1	SOD1
GO:0030881	beta-2-microglobulin binding	5	1	0.0920761	10.8606	0.088757	1	HFE
GO:0001875	lipopolysaccharide receptor activity	5	1	0.0920761	10.8606	0.088757	1	SCARB1
GO:0004111	creatine kinase activity	5	1	0.0920761	10.8606	0.088757	1	CKMT2
GO:0004784	superoxide dismutase activity	5	1	0.0920761	10.8606	0.088757	1	SOD1
TAGLN2	LOC647234
LOC648140	IFNA17
TMEM40	EPHA4
LOC348840
CCL28
CHD1L
TMEM67
LOC653867
PIGM
DERL1
CSPG6
MORC1
RCHY1
HDGF
BCL10
LOC653310
SSX5
NIFIE14
LOC150223
MTHFS
KIAA0776
FIGNL1
LOC653809
SQLE
AP3B1
LOC653219
KIAA0895
LTB4DH
TM2D1
PYGO2
EIF2S3
PAGE2B
mimitin
XAGE1
